# Supplementary material for: Circulating tumor cells share RNA modules with early embryo trophectoderm and with metastatic cancer
Source: Cancer Commun (Lond). 2025 Jan 23;45(5):500–4. doi: 10.1002/cac2.12664 (PMC12067392; doi:10.1002/cac2.12664)
Supplement: Supplementary file 1 — Supporting Information [file CAC2-45-500-s001.xlsx]

## Sheet: Suppl.Table S1. CTC544.metadata
Supplementary Table S1. Single-cell RNA-seq (scRNA-seq) profiles of bona-fide keratin-positive and aneuploid CTCs
CTCid	GSEaccession	Cancer.type	CTC subgroup	validatedAneuploid
GSM1253394	GSE51827	Breast	CTCepiA	aneuploidCTC
GSM1253397	GSE51827	Breast	CTCepiA	aneuploidCTC
GSM1253398	GSE51827	Breast	CTCepiA	aneuploidCTC
GSM1253400	GSE51827	Breast	CTCepiA	aneuploidCTC
GSM1253401	GSE51827	Breast	CTCepiA	aneuploidCTC
GSM1253402	GSE51827	Breast	CTCepiA	aneuploidCTC
GSM1253403	GSE51827	Breast	CTCepiA	aneuploidCTC
GSM1660122	GSE67980	Prostate	CTCepiA	aneuploidCTC
GSM1660123	GSE67980	Prostate	CTCepiA	aneuploidCTC
GSM1660124	GSE67980	Prostate	CTCepiA	aneuploidCTC
GSM1660131	GSE67980	Prostate	CTCepiA	aneuploidCTC
GSM1660132	GSE67980	Prostate	CTCepiA	aneuploidCTC
GSM1660133	GSE67980	Prostate	CTCepiA	aneuploidCTC
GSM1660142	GSE67980	Prostate	CTCepiA	aneuploidCTC
GSM1660143	GSE67980	Prostate	CTCepiA	aneuploidCTC
GSM1660144	GSE67980	Prostate	CTCepiA	aneuploidCTC
GSM1660145	GSE67980	Prostate	CTCepiA	aneuploidCTC
GSM1660146	GSE67980	Prostate	CTCepiA	aneuploidCTC
GSM1660147	GSE67980	Prostate	CTCepiA	aneuploidCTC
GSM1660148	GSE67980	Prostate	CTCepiA	aneuploidCTC
GSM1660149	GSE67980	Prostate	CTCepiA	aneuploidCTC
GSM1660154	GSE67980	Prostate	CTCepiA	aneuploidCTC
GSM1660155	GSE67980	Prostate	CTCepiA	aneuploidCTC
GSM1660156	GSE67980	Prostate	CTCepiA	aneuploidCTC
GSM1660157	GSE67980	Prostate	CTCepiA	aneuploidCTC
GSM1660158	GSE67980	Prostate	CTCepiA	aneuploidCTC
GSM1660159	GSE67980	Prostate	CTCepiA	aneuploidCTC
GSM1660160	GSE67980	Prostate	CTCepiA	aneuploidCTC
GSM1660164	GSE67980	Prostate	CTCepiA	aneuploidCTC
GSM1660165	GSE67980	Prostate	CTCepiA	aneuploidCTC
GSM1660166	GSE67980	Prostate	CTCepiA	aneuploidCTC
GSM1660168	GSE67980	Prostate	CTCepiA	aneuploidCTC
GSM1660169	GSE67980	Prostate	CTCepiA	aneuploidCTC
GSM1660170	GSE67980	Prostate	CTCepiA	aneuploidCTC
GSM1660171	GSE67980	Prostate	CTCepiA	aneuploidCTC
GSM1660172	GSE67980	Prostate	CTCepiA	aneuploidCTC
GSM1660175	GSE67980	Prostate	CTCepiA	aneuploidCTC
GSM1660178	GSE67980	Prostate	CTCepiA	aneuploidCTC
GSM1660179	GSE67980	Prostate	CTCepiA	aneuploidCTC
GSM1660180	GSE67980	Prostate	CTCepiA	aneuploidCTC
GSM1660181	GSE67980	Prostate	CTCepiA	aneuploidCTC
GSM1660182	GSE67980	Prostate	CTCepiA	aneuploidCTC
GSM1660185	GSE67980	Prostate	CTCepiA	aneuploidCTC
GSM1660187	GSE67980	Prostate	CTCepiA	aneuploidCTC
GSM1660189	GSE67980	Prostate	CTCepiA	aneuploidCTC
GSM1660190	GSE67980	Prostate	CTCepiA	aneuploidCTC
GSM1660192	GSE67980	Prostate	CTCepiA	aneuploidCTC
GSM1660193	GSE67980	Prostate	CTCepiA	aneuploidCTC
GSM1660194	GSE67980	Prostate	CTCepiA	aneuploidCTC
GSM2188683	GSE75367	Breast	CTCepiA	aneuploidCTC
GSM2188714	GSE75367	Breast	CTCepiA	aneuploidCTC
GSM2188715	GSE75367	Breast	CTCepiA	aneuploidCTC
GSM2188716	GSE75367	Breast	CTCepiA	aneuploidCTC
GSM2188718	GSE75367	Breast	CTCepiA	aneuploidCTC
GSM2188719	GSE75367	Breast	CTCepiA	aneuploidCTC
GSM1953963	GSE75367	Breast	CTCepiA	aneuploidCTC
GSM1953964	GSE75367	Breast	CTCepiA	aneuploidCTC
GSM1953967	GSE75367	Breast	CTCepiA	aneuploidCTC
GSM1953974	GSE75367	Breast	CTCepiA	aneuploidCTC
GSM1953975	GSE75367	Breast	CTCepiA	aneuploidCTC
GSM1953978	GSE75367	Breast	CTCepiA	aneuploidCTC
GSM1953981	GSE75367	Breast	CTCepiA	aneuploidCTC
GSM1953983	GSE75367	Breast	CTCepiA	aneuploidCTC
GSM2314605	GSE86978	Breast	CTCepiA	aneuploidCTC
GSM2314607	GSE86978	Breast	CTCepiA	aneuploidCTC
GSM2314625	GSE86978	Breast	CTCepiA	aneuploidCTC
GSM2314633	GSE86978	Breast	CTCepiA	aneuploidCTC
GSM2314638	GSE86978	Breast	CTCepiA	aneuploidCTC
GSM2314640	GSE86978	Breast	CTCepiA	aneuploidCTC
GSM2314642	GSE86978	Breast	CTCepiA	aneuploidCTC
GSM2314644	GSE86978	Breast	CTCepiA	aneuploidCTC
GSM2314645	GSE86978	Breast	CTCepiA	aneuploidCTC
GSM2314647	GSE86978	Breast	CTCepiA	aneuploidCTC
GSM2314651	GSE86978	Breast	CTCepiA	aneuploidCTC
GSM2314653	GSE86978	Breast	CTCepiA	aneuploidCTC
GSM2314657	GSE86978	Breast	CTCepiA	aneuploidCTC
GSM2314658	GSE86978	Breast	CTCepiA	aneuploidCTC
GSM2314693	GSE86978	Breast	CTCepiA	aneuploidCTC
GSM2314706	GSE86978	Breast	CTCepiA	aneuploidCTC
GSM2966407	GSE109761	Breast	CTCmes	aneuploidCTC
GSM2966646	GSE109761	Breast	CTCepiA	aneuploidCTC
GSM2966542	GSE109761	Breast	CTCepiB	aneuploidCTC
GSM2966641	GSE109761	Breast	CTCepiA	aneuploidCTC
GSM2966449	GSE109761	Breast	CTCepiB	aneuploidCTC
GSM2966605	GSE109761	Breast	CTCepiA	aneuploidCTC
GSM2966493	GSE109761	Breast	CTCepiB	aneuploidCTC
GSM2966448	GSE109761	Breast	CTCepiB	aneuploidCTC
GSM2966553	GSE109761	Breast	CTCmes	aneuploidCTC
GSM3664256	GSE109761	Breast	CTCepiA	aneuploidCTC
GSM2966490	GSE109761	Breast	CTCepiB	aneuploidCTC
GSM2966537	GSE109761	Breast	CTCepiB	aneuploidCTC
GSM2966545	GSE109761	Breast	CTCepiB	aneuploidCTC
GSM2966686	GSE109761	Breast	CTCepiA	aneuploidCTC
GSM2966473	GSE109761	Breast	CTCepiB	aneuploidCTC
GSM2966424	GSE109761	Breast	CTCmes	aneuploidCTC
GSM2966427	GSE109761	Breast	CTCmes	aneuploidCTC
GSM2966505	GSE109761	Breast	CTCepiB	aneuploidCTC
GSM2966726	GSE109761	Breast	CTCepiA	aneuploidCTC
GSM2966632	GSE109761	Breast	CTCepiA	aneuploidCTC
GSM2966456	GSE109761	Breast	CTCepiB	aneuploidCTC
GSM2966450	GSE109761	Breast	CTCepiB	aneuploidCTC
GSM2966488	GSE109761	Breast	CTCepiB	aneuploidCTC
GSM2966455	GSE109761	Breast	CTCepiB	aneuploidCTC
GSM2966531	GSE109761	Breast	CTCepiB	aneuploidCTC
GSM2966494	GSE109761	Breast	CTCepiB	aneuploidCTC
GSM2966468	GSE109761	Breast	CTCepiB	aneuploidCTC
GSM2966432	GSE109761	Breast	CTCmes	aneuploidCTC
GSM2966540	GSE109761	Breast	CTCepiB	aneuploidCTC
GSM2966661	GSE109761	Breast	CTCepiA	aneuploidCTC
GSM2966692	GSE109761	Breast	CTCepiA	aneuploidCTC
GSM2966563	GSE109761	Breast	CTCmes	aneuploidCTC
GSM2966674	GSE109761	Breast	CTCepiA	aneuploidCTC
GSM2966512	GSE109761	Breast	CTCepiB	aneuploidCTC
GSM2966562	GSE109761	Breast	CTCmes	aneuploidCTC
GSM2966629	GSE109761	Breast	CTCepiA	aneuploidCTC
GSM2966463	GSE109761	Breast	CTCepiB	aneuploidCTC
GSM2966428	GSE109761	Breast	CTCmes	aneuploidCTC
GSM2966435	GSE109761	Breast	CTCepiB	aneuploidCTC
GSM2966443	GSE109761	Breast	CTCepiB	aneuploidCTC
GSM2966631	GSE109761	Breast	CTCepiA	aneuploidCTC
GSM2966694	GSE109761	Breast	CTCepiA	aneuploidCTC
GSM2966561	GSE109761	Breast	CTCmes	aneuploidCTC
GSM2966447	GSE109761	Breast	CTCepiB	aneuploidCTC
GSM2966506	GSE109761	Breast	CTCepiB	aneuploidCTC
GSM2966431	GSE109761	Breast	CTCmes	aneuploidCTC
GSM2966453	GSE109761	Breast	CTCepiB	aneuploidCTC
GSM2966452	GSE109761	Breast	CTCepiB	aneuploidCTC
GSM2966491	GSE109761	Breast	CTCepiB	aneuploidCTC
GSM2966627	GSE109761	Breast	CTCepiA	aneuploidCTC
GSM2966721	GSE109761	Breast	CTCmes	aneuploidCTC
GSM2966446	GSE109761	Breast	CTCepiB	aneuploidCTC
GSM2966665	GSE109761	Breast	CTCepiA	aneuploidCTC
GSM2966715	GSE109761	Breast	CTCepiA	aneuploidCTC
GSM2966725	GSE109761	Breast	CTCepiA	aneuploidCTC
GSM2966717	GSE109761	Breast	CTCepiA	aneuploidCTC
GSM2966492	GSE109761	Breast	CTCepiB	aneuploidCTC
GSM2966520	GSE109761	Breast	CTCepiB	aneuploidCTC
GSM2966458	GSE109761	Breast	CTCepiB	aneuploidCTC
GSM2966467	GSE109761	Breast	CTCepiB	aneuploidCTC
GSM2966518	GSE109761	Breast	CTCepiB	aneuploidCTC
GSM2966640	GSE109761	Breast	CTCepiA	aneuploidCTC
GSM2966525	GSE109761	Breast	CTCepiB	aneuploidCTC
GSM2966528	GSE109761	Breast	CTCepiB	aneuploidCTC
GSM2966643	GSE109761	Breast	CTCepiA	aneuploidCTC
GSM2966733	GSE109761	Breast	CTCepiB	aneuploidCTC
GSM2966498	GSE109761	Breast	CTCepiB	aneuploidCTC
GSM2966700	GSE109761	Breast	CTCepiA	aneuploidCTC
GSM2966555	GSE109761	Breast	CTCmes	aneuploidCTC
GSM2966534	GSE109761	Breast	CTCepiB	aneuploidCTC
GSM2966602	GSE109761	Breast	CTCepiA	aneuploidCTC
GSM2966527	GSE109761	Breast	CTCepiB	aneuploidCTC
GSM2966462	GSE109761	Breast	CTCepiB	aneuploidCTC
GSM2966415	GSE109761	Breast	CTCmes	aneuploidCTC
GSM2966469	GSE109761	Breast	CTCepiB	aneuploidCTC
GSM2966601	GSE109761	Breast	CTCepiA	aneuploidCTC
GSM2966481	GSE109761	Breast	CTCepiB	aneuploidCTC
GSM2966496	GSE109761	Breast	CTCepiB	aneuploidCTC
GSM2966500	GSE109761	Breast	CTCepiB	aneuploidCTC
GSM2966485	GSE109761	Breast	CTCepiB	aneuploidCTC
GSM2966698	GSE109761	Breast	CTCepiA	aneuploidCTC
GSM2966489	GSE109761	Breast	CTCepiB	aneuploidCTC
GSM2966532	GSE109761	Breast	CTCepiB	aneuploidCTC
GSM2966471	GSE109761	Breast	CTCepiB	aneuploidCTC
GSM2966541	GSE109761	Breast	CTCepiB	aneuploidCTC
GSM2966713	GSE109761	Breast	CTCepiA	aneuploidCTC
GSM2966484	GSE109761	Breast	CTCepiB	aneuploidCTC
GSM2966482	GSE109761	Breast	CTCepiB	aneuploidCTC
GSM2966662	GSE109761	Breast	CTCepiA	aneuploidCTC
GSM2966566	GSE109761	Breast	CTCmes	aneuploidCTC
GSM2966568	GSE109761	Breast	CTCmes	aneuploidCTC
GSM2966684	GSE109761	Breast	CTCepiA	aneuploidCTC
GSM2966682	GSE109761	Breast	CTCepiA	aneuploidCTC
GSM2966714	GSE109761	Breast	CTCepiA	aneuploidCTC
GSM2966514	GSE109761	Breast	CTCepiB	aneuploidCTC
GSM2966706	GSE109761	Breast	CTCepiA	aneuploidCTC
GSM2966606	GSE109761	Breast	CTCepiA	aneuploidCTC
GSM2966412	GSE109761	Breast	CTCmes	aneuploidCTC
GSM2966730	GSE109761	Breast	CTCepiA	aneuploidCTC
GSM2966673	GSE109761	Breast	CTCepiA	aneuploidCTC
GSM2966679	GSE109761	Breast	CTCepiA	aneuploidCTC
GSM2966495	GSE109761	Breast	CTCepiB	aneuploidCTC
GSM2966523	GSE109761	Breast	CTCepiB	aneuploidCTC
GSM2966416	GSE109761	Breast	CTCmes	aneuploidCTC
GSM2966441	GSE109761	Breast	CTCepiB	aneuploidCTC
GSM2966457	GSE109761	Breast	CTCepiB	aneuploidCTC
GSM2966688	GSE109761	Breast	CTCepiA	aneuploidCTC
GSM2966524	GSE109761	Breast	CTCepiB	aneuploidCTC
GSM2966664	GSE109761	Breast	CTCepiA	aneuploidCTC
GSM2966511	GSE109761	Breast	CTCepiB	aneuploidCTC
GSM2966552	GSE109761	Breast	CTCmes	aneuploidCTC
GSM2966538	GSE109761	Breast	CTCepiB	aneuploidCTC
GSM2966461	GSE109761	Breast	CTCepiB	aneuploidCTC
GSM2966497	GSE109761	Breast	CTCepiB	aneuploidCTC
GSM2966689	GSE109761	Breast	CTCepiA	aneuploidCTC
GSM2966556	GSE109761	Breast	CTCmes	aneuploidCTC
GSM2966687	GSE109761	Breast	CTCepiA	aneuploidCTC
GSM2966732	GSE109761	Breast	CTCepiB	aneuploidCTC
GSM2966451	GSE109761	Breast	CTCepiB	aneuploidCTC
GSM2966519	GSE109761	Breast	CTCepiB	aneuploidCTC
GSM2966479	GSE109761	Breast	CTCepiB	aneuploidCTC
GSM2966593	GSE109761	Breast	CTCepiA	aneuploidCTC
GSM2966533	GSE109761	Breast	CTCepiB	aneuploidCTC
GSM2966626	GSE109761	Breast	CTCepiA	aneuploidCTC
GSM2966565	GSE109761	Breast	CTCmes	aneuploidCTC
GSM2966633	GSE109761	Breast	CTCepiA	aneuploidCTC
GSM2966459	GSE109761	Breast	CTCepiB	aneuploidCTC
GSM2966720	GSE109761	Breast	CTCmes	aneuploidCTC
GSM2966535	GSE109761	Breast	CTCepiB	aneuploidCTC
GSM2966663	GSE109761	Breast	CTCepiA	aneuploidCTC
GSM2966683	GSE109761	Breast	CTCepiA	aneuploidCTC
GSM2966508	GSE109761	Breast	CTCepiB	aneuploidCTC
GSM2966517	GSE109761	Breast	CTCepiB	aneuploidCTC
GSM2966417	GSE109761	Breast	CTCmes	aneuploidCTC
GSM2966693	GSE109761	Breast	CTCepiA	aneuploidCTC
GSM2966526	GSE109761	Breast	CTCepiB	aneuploidCTC
GSM2966439	GSE109761	Breast	CTCepiB	aneuploidCTC
GSM2966480	GSE109761	Breast	CTCepiB	aneuploidCTC
GSM2966476	GSE109761	Breast	CTCepiB	aneuploidCTC
GSM2966696	GSE109761	Breast	CTCepiA	aneuploidCTC
GSM2966691	GSE109761	Breast	CTCepiA	aneuploidCTC
GSM2966516	GSE109761	Breast	CTCepiB	aneuploidCTC
GSM2966515	GSE109761	Breast	CTCepiB	aneuploidCTC
GSM2966678	GSE109761	Breast	CTCepiA	aneuploidCTC
GSM2966510	GSE109761	Breast	CTCepiB	aneuploidCTC
GSM2966521	GSE109761	Breast	CTCepiB	aneuploidCTC
GSM2966470	GSE109761	Breast	CTCepiB	aneuploidCTC
GSM2966472	GSE109761	Breast	CTCepiB	aneuploidCTC
GSM2966442	GSE109761	Breast	CTCepiB	aneuploidCTC
GSM2966607	GSE109761	Breast	CTCepiA	aneuploidCTC
GSM2966509	GSE109761	Breast	CTCepiB	aneuploidCTC
GSM2966701	GSE109761	Breast	CTCepiA	aneuploidCTC
GSM2966667	GSE109761	Breast	CTCepiA	aneuploidCTC
GSM3021540	GSE111065	Breast	CTCepiA	aneuploidCTC
GSM3021494	GSE111065	Breast	CTCepiA	aneuploidCTC
GSM3021522	GSE111065	Breast	CTCepiA	aneuploidCTC
GSM3021344	GSE111065	Breast	CTCepiA	aneuploidCTC
GSM3021465	GSE111065	Breast	CTCepiB	aneuploidCTC
GSM3021543	GSE111065	Breast	CTCepiB	aneuploidCTC
GSM3021455	GSE111065	Breast	CTCepiB	aneuploidCTC
GSM3021394	GSE111065	Breast	CTCmes	aneuploidCTC
GSM3021469	GSE111065	Breast	CTCepiB	aneuploidCTC
GSM3021495	GSE111065	Breast	CTCepiA	aneuploidCTC
GSM3021530	GSE111065	Breast	CTCepiA	aneuploidCTC
GSM3021439	GSE111065	Breast	CTCepiB	aneuploidCTC
GSM3021462	GSE111065	Breast	CTCepiB	aneuploidCTC
GSM3021451	GSE111065	Breast	CTCepiB	aneuploidCTC
GSM3021486	GSE111065	Breast	CTCepiA	aneuploidCTC
GSM3021514	GSE111065	Breast	CTCepiA	aneuploidCTC
GSM3021375	GSE111065	Breast	CTCmes	aneuploidCTC
GSM3021348	GSE111065	Breast	CTCepiA	aneuploidCTC
GSM3021523	GSE111065	Breast	CTCepiA	aneuploidCTC
GSM3021458	GSE111065	Breast	CTCepiB	aneuploidCTC
GSM3021529	GSE111065	Breast	CTCepiA	aneuploidCTC
GSM3021373	GSE111065	Breast	CTCepiA	aneuploidCTC
GSM3021473	GSE111065	Breast	CTCepiA	aneuploidCTC
GSM3021521	GSE111065	Breast	CTCepiA	aneuploidCTC
GSM3021531	GSE111065	Breast	CTCepiA	aneuploidCTC
GSM3021374	GSE111065	Breast	CTCepiA	aneuploidCTC
GSM3021399	GSE111065	Breast	CTCepiB	aneuploidCTC
GSM3021454	GSE111065	Breast	CTCepiB	aneuploidCTC
GSM3021428	GSE111065	Breast	CTCepiB	aneuploidCTC
GSM3021385	GSE111065	Breast	CTCmes	aneuploidCTC
GSM3021448	GSE111065	Breast	CTCepiB	aneuploidCTC
GSM3021468	GSE111065	Breast	CTCepiB	aneuploidCTC
GSM3021484	GSE111065	Breast	CTCepiA	aneuploidCTC
GSM3021384	GSE111065	Breast	CTCmes	aneuploidCTC
GSM3021526	GSE111065	Breast	CTCepiA	aneuploidCTC
GSM3021419	GSE111065	Breast	CTCepiB	aneuploidCTC
GSM3021347	GSE111065	Breast	CTCepiA	aneuploidCTC
GSM3021372	GSE111065	Breast	CTCepiA	aneuploidCTC
GSM3021421	GSE111065	Breast	CTCepiB	aneuploidCTC
GSM3021435	GSE111065	Breast	CTCepiB	aneuploidCTC
GSM3021422	GSE111065	Breast	CTCepiB	aneuploidCTC
GSM3021518	GSE111065	Breast	CTCepiA	aneuploidCTC
GSM3021528	GSE111065	Breast	CTCepiA	aneuploidCTC
GSM3021527	GSE111065	Breast	CTCepiA	aneuploidCTC
GSM3021382	GSE111065	Breast	CTCmes	aneuploidCTC
GSM3021358	GSE111065	Breast	CTCepiA	aneuploidCTC
GSM3021401	GSE111065	Breast	CTCepiB	aneuploidCTC
GSM3021396	GSE111065	Breast	CTCmes	aneuploidCTC
GSM3021337	GSE111065	Breast	CTCepiA	aneuploidCTC
GSM3021510	GSE111065	Breast	CTCepiA	aneuploidCTC
GSM3021413	GSE111065	Breast	CTCepiB	aneuploidCTC
GSM3021414	GSE111065	Breast	CTCepiB	aneuploidCTC
GSM3021450	GSE111065	Breast	CTCepiB	aneuploidCTC
GSM3021542	GSE111065	Breast	CTCepiA	aneuploidCTC
GSM3021433	GSE111065	Breast	CTCepiB	aneuploidCTC
GSM3021418	GSE111065	Breast	CTCepiB	aneuploidCTC
GSM3021446	GSE111065	Breast	CTCepiB	aneuploidCTC
GSM3021525	GSE111065	Breast	CTCepiA	aneuploidCTC
GSM3021441	GSE111065	Breast	CTCepiB	aneuploidCTC
GSM3021546	GSE111065	Breast	CTCepiB	aneuploidCTC
GSM3021466	GSE111065	Breast	CTCepiB	aneuploidCTC
GSM3021464	GSE111065	Breast	CTCepiB	aneuploidCTC
GSM3021424	GSE111065	Breast	CTCepiB	aneuploidCTC
GSM3021346	GSE111065	Breast	CTCepiA	aneuploidCTC
GSM3021353	GSE111065	Breast	CTCepiA	aneuploidCTC
GSM3021471	GSE111065	Breast	CTCepiB	aneuploidCTC
GSM3021376	GSE111065	Breast	CTCmes	aneuploidCTC
GSM3021512	GSE111065	Breast	CTCepiA	aneuploidCTC
GSM3021361	GSE111065	Breast	CTCepiA	aneuploidCTC
GSM3021483	GSE111065	Breast	CTCepiA	aneuploidCTC
GSM3021415	GSE111065	Breast	CTCepiB	aneuploidCTC
GSM3021438	GSE111065	Breast	CTCepiB	aneuploidCTC
GSM3021532	GSE111065	Breast	CTCepiA	aneuploidCTC
GSM3021369	GSE111065	Breast	CTCepiA	aneuploidCTC
GSM3021393	GSE111065	Breast	CTCmes	aneuploidCTC
GSM3021459	GSE111065	Breast	CTCepiB	aneuploidCTC
GSM3021478	GSE111065	Breast	CTCepiA	aneuploidCTC
GSM3021534	GSE111065	Breast	CTCepiA	aneuploidCTC
GSM3021460	GSE111065	Breast	CTCepiB	aneuploidCTC
GSM3021340	GSE111065	Breast	CTCepiA	aneuploidCTC
GSM3021409	GSE111065	Breast	CTCepiB	aneuploidCTC
GSM3021445	GSE111065	Breast	CTCepiB	aneuploidCTC
GSM3021519	GSE111065	Breast	CTCepiA	aneuploidCTC
GSM3021503	GSE111065	Breast	CTCepiA	aneuploidCTC
GSM3021356	GSE111065	Breast	CTCepiA	aneuploidCTC
GSM3021412	GSE111065	Breast	CTCepiB	aneuploidCTC
GSM3021386	GSE111065	Breast	CTCmes	aneuploidCTC
GSM3021535	GSE111065	Breast	CTCepiA	aneuploidCTC
GSM3021467	GSE111065	Breast	CTCepiB	aneuploidCTC
GSM3021370	GSE111065	Breast	CTCepiA	aneuploidCTC
GSM3021461	GSE111065	Breast	CTCepiB	aneuploidCTC
GSM3021405	GSE111065	Breast	CTCepiB	aneuploidCTC
GSM3021477	GSE111065	Breast	CTCepiA	aneuploidCTC
GSM3021479	GSE111065	Breast	CTCepiA	aneuploidCTC
GSM3021429	GSE111065	Breast	CTCepiB	aneuploidCTC
GSM3021488	GSE111065	Breast	CTCepiA	aneuploidCTC
GSM3021504	GSE111065	Breast	CTCepiA	aneuploidCTC
GSM3021417	GSE111065	Breast	CTCepiB	aneuploidCTC
GSM3021490	GSE111065	Breast	CTCepiA	aneuploidCTC
GSM3021457	GSE111065	Breast	CTCepiB	aneuploidCTC
GSM3021398	GSE111065	Breast	CTCepiB	aneuploidCTC
GSM3021395	GSE111065	Breast	CTCmes	aneuploidCTC
GSM3021408	GSE111065	Breast	CTCepiB	aneuploidCTC
GSM3021480	GSE111065	Breast	CTCepiA	aneuploidCTC
GSM3021365	GSE111065	Breast	CTCepiA	aneuploidCTC
GSM3021476	GSE111065	Breast	CTCepiA	aneuploidCTC
GSM3021430	GSE111065	Breast	CTCepiB	aneuploidCTC
GSM3021350	GSE111065	Breast	CTCepiA	aneuploidCTC
GSM3021442	GSE111065	Breast	CTCepiB	aneuploidCTC
GSM3021444	GSE111065	Breast	CTCepiB	aneuploidCTC
GSM3021456	GSE111065	Breast	CTCepiB	aneuploidCTC
GSM3021406	GSE111065	Breast	CTCepiB	aneuploidCTC
GSM3021507	GSE111065	Breast	CTCepiA	aneuploidCTC
GSM3021470	GSE111065	Breast	CTCepiB	aneuploidCTC
GSM3021360	GSE111065	Breast	CTCepiA	aneuploidCTC
GSM3021440	GSE111065	Breast	CTCepiB	aneuploidCTC
GSM3021366	GSE111065	Breast	CTCepiA	aneuploidCTC
GSM3021505	GSE111065	Breast	CTCepiA	aneuploidCTC
GSM3021371	GSE111065	Breast	CTCepiA	aneuploidCTC
GSM3021472	GSE111065	Breast	CTCepiA	aneuploidCTC
GSM3021508	GSE111065	Breast	CTCepiA	aneuploidCTC
GSM3021443	GSE111065	Breast	CTCepiB	aneuploidCTC
GSM3021420	GSE111065	Breast	CTCepiB	aneuploidCTC
GSM3021387	GSE111065	Breast	CTCmes	aneuploidCTC
GSM3021357	GSE111065	Breast	CTCepiA	aneuploidCTC
GSM3021392	GSE111065	Breast	CTCmes	aneuploidCTC
GSM3021343	GSE111065	Breast	CTCepiA	aneuploidCTC
GSM3021537	GSE111065	Breast	CTCepiA	aneuploidCTC
GSM3021500	GSE111065	Breast	CTCepiA	aneuploidCTC
GSM3021367	GSE111065	Breast	CTCepiA	aneuploidCTC
GSM3021489	GSE111065	Breast	CTCepiA	aneuploidCTC
GSM3021425	GSE111065	Breast	CTCepiB	aneuploidCTC
GSM3021404	GSE111065	Breast	CTCepiB	aneuploidCTC
GSM3021423	GSE111065	Breast	CTCepiB	aneuploidCTC
GSM3021355	GSE111065	Breast	CTCepiA	aneuploidCTC
GSM3021497	GSE111065	Breast	CTCepiA	aneuploidCTC
GSM3021506	GSE111065	Breast	CTCepiA	aneuploidCTC
GSM3021391	GSE111065	Breast	CTCmes	aneuploidCTC
GSM3021426	GSE111065	Breast	CTCepiB	aneuploidCTC
GSM3021436	GSE111065	Breast	CTCepiB	aneuploidCTC
GSM3021449	GSE111065	Breast	CTCepiB	aneuploidCTC
GSM3021452	GSE111065	Breast	CTCepiB	aneuploidCTC
GSM3021359	GSE111065	Breast	CTCepiA	aneuploidCTC
GSM3021411	GSE111065	Breast	CTCepiB	aneuploidCTC
GSM3021447	GSE111065	Breast	CTCepiB	aneuploidCTC
GSM3021368	GSE111065	Breast	CTCepiA	aneuploidCTC
GSM3021402	GSE111065	Breast	CTCepiB	aneuploidCTC
GSM3021496	GSE111065	Breast	CTCepiA	aneuploidCTC
GSM3021341	GSE111065	Breast	CTCepiA	aneuploidCTC
GSM3021499	GSE111065	Breast	CTCepiA	aneuploidCTC
GSM3611018	GSE126669	Breast	CTCepiB	aneuploidCTC
GSM3611001	GSE126669	Breast	CTCepiB	aneuploidCTC
GSM3611016	GSE126669	Breast	CTCepiB	aneuploidCTC
GSM3611005	GSE126669	Breast	CTCmes	aneuploidCTC
GSM3611009	GSE126669	Breast	CTCmes	aneuploidCTC
GSM3611008	GSE126669	Breast	CTCmes	aneuploidCTC
GSM3611000	GSE126669	Breast	CTCepiB	aneuploidCTC
GSM3611013	GSE126669	Breast	CTCmes	aneuploidCTC
GSM3611007	GSE126669	Breast	CTCmes	aneuploidCTC
GSM3610997	GSE126669	Breast	CTCepiB	aneuploidCTC
GSM3610995	GSE126669	Breast	CTCepiA	aneuploidCTC
GSM3611017	GSE126669	Breast	CTCepiB	aneuploidCTC
GSM3611014	GSE126669	Breast	CTCmes	aneuploidCTC
GSM3610998	GSE126669	Breast	CTCepiB	aneuploidCTC
GSM3611023	GSE126669	Breast	CTCmes	aneuploidCTC
GSM3611010	GSE126669	Breast	CTCmes	aneuploidCTC
GSM3611025	GSE126669	Breast	CTCmes	aneuploidCTC
GSM3611019	GSE126669	Breast	CTCepiB	aneuploidCTC
GSM3610996	GSE126669	Breast	CTCepiA	aneuploidCTC
GSM3611012	GSE126669	Breast	CTCmes	aneuploidCTC
GSM3611020	GSE126669	Breast	CTCepiB	aneuploidCTC
GSM3611015	GSE126669	Breast	CTCmes	aneuploidCTC
GSM3611003	GSE126669	Breast	CTCmes	aneuploidCTC
GSM3611006	GSE126669	Breast	CTCmes	aneuploidCTC
GSM3610999	GSE126669	Breast	CTCepiB	aneuploidCTC
GSM3611004	GSE126669	Breast	CTCmes	aneuploidCTC
GSM3611024	GSE126669	Breast	CTCmes	aneuploidCTC
GSM2966475	GSE109761	Breast	CTCepiB	aneuploidCTC
GSM2966522	GSE109761	Breast	CTCepiB	aneuploidCTC
GSM2966543	GSE109761	Breast	CTCepiB	aneuploidCTC
GSM2966642	GSE109761	Breast	CTCepiA	aneuploidCTC
GSM2966656	GSE109761	Breast	CTCepiA	aneuploidCTC
GSM2966454	GSE109761	Breast	CTCepiB	aneuploidCTC
GSM2966539	GSE109761	Breast	CTCepiB	aneuploidCTC
GSM2966445	GSE109761	Breast	CTCepiB	aneuploidCTC
GSM2966430	GSE109761	Breast	CTCmes	aneuploidCTC
GSM2966735	GSE109761	Breast	CTCepiB	aneuploidCTC
GSM2966487	GSE109761	Breast	CTCepiB	aneuploidCTC
GSM2966406	GSE109761	Breast	CTCmes	aneuploidCTC
GSM2966478	GSE109761	Breast	CTCepiB	aneuploidCTC
GSM4289333	GSE144494	Breast	CTCepiA	aneuploidCTC
GSM4289334	GSE144494	Breast	CTCepiA	aneuploidCTC
GSM4289358	GSE144494	Breast	CTCepiA	aneuploidCTC
GSM4289359	GSE144494	Breast	CTCepiA	aneuploidCTC
GSM4289363	GSE144494	Breast	CTCepiA	aneuploidCTC
GSM4289368	GSE144494	Breast	CTCepiA	aneuploidCTC
GSM4289438	GSE144494	Breast	CTCepiA	aneuploidCTC
GSM4289439	GSE144494	Breast	CTCepiA	aneuploidCTC
GSM4289484	GSE144495	Breast	CTCepiA	aneuploidCTC
GSM4289485	GSE144495	Breast	CTCepiA	aneuploidCTC
GSM4289488	GSE144495	Breast	CTCepiA	aneuploidCTC
GSM4289505	GSE144495	Breast	CTCepiA	aneuploidCTC
GSM4289522	GSE144495	Breast	CTCepiA	aneuploidCTC
GSM4289523	GSE144495	Breast	CTCepiA	aneuploidCTC
GSM4289524	GSE144495	Breast	CTCepiA	aneuploidCTC
GSM4289526	GSE144495	Breast	CTCepiA	aneuploidCTC
GSM4289527	GSE144495	Breast	CTCepiA	aneuploidCTC
GSM4289530	GSE144495	Breast	CTCepiA	aneuploidCTC
GSM4289546	GSE144495	Breast	CTCepiA	aneuploidCTC
GSM4289547	GSE144495	Breast	CTCepiA	aneuploidCTC
GSM4289551	GSE144495	Breast	CTCepiA	aneuploidCTC
GSM4289555	GSE144495	Breast	CTCepiA	aneuploidCTC
GSM4289557	GSE144495	Breast	CTCepiA	aneuploidCTC
GSM4289597	GSE144495	Breast	CTCepiA	aneuploidCTC
GSM4289598	GSE144495	Breast	CTCepiA	aneuploidCTC
GSM4289611	GSE144495	Breast	CTCepiA	aneuploidCTC
GSM4289613	GSE144495	Breast	CTCepiA	aneuploidCTC
GSM4289627	GSE144495	Breast	CTCepiA	aneuploidCTC
GSM4289651	GSE144495	Breast	CTCepiA	aneuploidCTC
GSM5452998	GSE180097	Breast	CTCepiA	aneuploidCTC
GSM5452739	GSE180097	Breast	CTCepiB	aneuploidCTC
GSM5452951	GSE180097	Breast	CTCmes	aneuploidCTC
GSM5452942	GSE180097	Breast	CTCmes	aneuploidCTC
GSM5452862	GSE180097	Breast	CTCepiB	aneuploidCTC
GSM5452955	GSE180097	Breast	CTCmes	aneuploidCTC
GSM5452847	GSE180097	Breast	CTCepiB	aneuploidCTC
GSM5452776	GSE180097	Breast	CTCepiB	aneuploidCTC
GSM5452996	GSE180097	Breast	CTCepiA	aneuploidCTC
GSM5452906	GSE180097	Breast	CTCmes	aneuploidCTC
GSM5452811	GSE180097	Breast	CTCepiB	aneuploidCTC
GSM5452978	GSE180097	Breast	CTCepiA	aneuploidCTC
GSM5452961	GSE180097	Breast	CTCmes	aneuploidCTC
GSM5452762	GSE180097	Breast	CTCepiB	aneuploidCTC
GSM5452757	GSE180097	Breast	CTCepiB	aneuploidCTC
GSM5452872	GSE180097	Breast	CTCmes	aneuploidCTC
GSM5452859	GSE180097	Breast	CTCepiB	aneuploidCTC
GSM5453005	GSE180097	Breast	CTCepiA	aneuploidCTC
GSM5452877	GSE180097	Breast	CTCmes	aneuploidCTC
GSM5452814	GSE180097	Breast	CTCepiB	aneuploidCTC
GSM5452909	GSE180097	Breast	CTCmes	aneuploidCTC
GSM5452842	GSE180097	Breast	CTCepiB	aneuploidCTC
GSM5452908	GSE180097	Breast	CTCmes	aneuploidCTC
GSM5848413	GSE180097	Breast	CTCmes	aneuploidCTC
GSM5452750	GSE180097	Breast	CTCepiB	aneuploidCTC
GSM5452792	GSE180097	Breast	CTCepiB	aneuploidCTC
GSM5452796	GSE180097	Breast	CTCepiB	aneuploidCTC
GSM5452740	GSE180097	Breast	CTCepiB	aneuploidCTC
GSM5452964	GSE180097	Breast	CTCmes	aneuploidCTC
GSM5452737	GSE180097	Breast	CTCepiB	aneuploidCTC
GSM5452838	GSE180097	Breast	CTCepiB	aneuploidCTC
GSM5848430	GSE180097	Breast	CTCmes	aneuploidCTC
GSM5452825	GSE180097	Breast	CTCepiB	aneuploidCTC
GSM5452918	GSE180097	Breast	CTCmes	aneuploidCTC
GSM5452831	GSE180097	Breast	CTCepiB	aneuploidCTC
GSM5452874	GSE180097	Breast	CTCmes	aneuploidCTC
GSM5452743	GSE180097	Breast	CTCepiA	aneuploidCTC
GSM5452949	GSE180097	Breast	CTCmes	aneuploidCTC
GSM5452866	GSE180097	Breast	CTCmes	aneuploidCTC
GSM5452747	GSE180097	Breast	CTCepiB	aneuploidCTC
GSM5452735	GSE180097	Breast	CTCepiB	aneuploidCTC
GSM5452801	GSE180097	Breast	CTCepiB	aneuploidCTC
GSM5452738	GSE180097	Breast	CTCepiB	aneuploidCTC
GSM5848409	GSE180097	Breast	CTCmes	aneuploidCTC
GSM5452794	GSE180097	Breast	CTCepiB	aneuploidCTC
GSM5452855	GSE180097	Breast	CTCepiB	aneuploidCTC
GSM5452756	GSE180097	Breast	CTCepiB	aneuploidCTC
GSM5452947	GSE180097	Breast	CTCmes	aneuploidCTC
GSM5452836	GSE180097	Breast	CTCepiB	aneuploidCTC
GSM5452878	GSE180097	Breast	CTCmes	aneuploidCTC
GSM5452921	GSE180097	Breast	CTCmes	aneuploidCTC
GSM5452925	GSE180097	Breast	CTCmes	aneuploidCTC
GSM5452788	GSE180097	Breast	CTCepiB	aneuploidCTC
GSM5452969	GSE180097	Breast	CTCmes	aneuploidCTC
GSM5452852	GSE180097	Breast	CTCepiB	aneuploidCTC
GSM5452900	GSE180097	Breast	CTCmes	aneuploidCTC
GSM5452926	GSE180097	Breast	CTCmes	aneuploidCTC
GSM5452730	GSE180097	Breast	CTCepiB	aneuploidCTC
GSM5452986	GSE180097	Breast	CTCepiA	aneuploidCTC
GSM5452772	GSE180097	Breast	CTCepiB	aneuploidCTC
GSM5452870	GSE180097	Breast	CTCmes	aneuploidCTC
GSM5452882	GSE180097	Breast	CTCmes	aneuploidCTC
GSM5452995	GSE180097	Breast	CTCepiA	aneuploidCTC
GSM5452823	GSE180097	Breast	CTCepiB	aneuploidCTC
GSM5848429	GSE180097	Breast	CTCmes	aneuploidCTC
GSM5452941	GSE180097	Breast	CTCmes	aneuploidCTC
GSM5452795	GSE180097	Breast	CTCepiB	aneuploidCTC
GSM5452981	GSE180097	Breast	CTCepiA	aneuploidCTC
GSM5452988	GSE180097	Breast	CTCepiA	aneuploidCTC
GSM5452753	GSE180097	Breast	CTCepiB	aneuploidCTC
GSM5452790	GSE180097	Breast	CTCepiB	aneuploidCTC
GSM5452865	GSE180097	Breast	CTCmes	aneuploidCTC
GSM5452883	GSE180097	Breast	CTCmes	aneuploidCTC
GSM5452802	GSE180097	Breast	CTCepiB	aneuploidCTC
GSM5452880	GSE180097	Breast	CTCmes	aneuploidCTC
GSM5452770	GSE180097	Breast	CTCepiB	aneuploidCTC
GSM5452755	GSE180097	Breast	CTCepiB	aneuploidCTC
GSM5452736	GSE180097	Breast	CTCepiB	aneuploidCTC
GSM5452804	GSE180097	Breast	CTCepiB	aneuploidCTC
GSM5452734	GSE180097	Breast	CTCepiB	aneuploidCTC
GSM5452760	GSE180097	Breast	CTCepiB	aneuploidCTC
GSM5452803	GSE180097	Breast	CTCepiB	aneuploidCTC
GSM5452846	GSE180097	Breast	CTCepiB	aneuploidCTC
GSM5452817	GSE180097	Breast	CTCepiB	aneuploidCTC
GSM5452907	GSE180097	Breast	CTCmes	aneuploidCTC
GSM5452845	GSE180097	Breast	CTCepiB	aneuploidCTC
GSM5452993	GSE180097	Breast	CTCepiA	aneuploidCTC
GSM5452748	GSE180097	Breast	CTCepiB	aneuploidCTC
GSM5452758	GSE180097	Breast	CTCepiB	aneuploidCTC
GSM5452934	GSE180097	Breast	CTCmes	aneuploidCTC
GSM5452767	GSE180097	Breast	CTCepiB	aneuploidCTC
GSM5848414	GSE180097	Breast	CTCmes	aneuploidCTC
GSM5452917	GSE180097	Breast	CTCmes	aneuploidCTC

## Sheet: Suppl.Table S2
Supplementary Table S2. Distinctive genes for epithelial A CTCs.
Gene	p_val	auc	avg_log2FC	p_val_adj
AZGP1	8.59231e-80	0.978448	14.7768	2.0411e-75
SLC44A4	1.76748e-81	0.960781	21.413	4.19865e-77
TMC5	5.73244e-49	0.864695	19.6016	1.36174e-44
AR	3.01104e-55	0.862811	24.5572	7.15273e-51
VAV3	4.28139e-45	0.859348	13.5685	1.01704e-40
MAGED2	3.18433e-40	0.857912	9.70898	7.56438e-36
MYO6	2.04583e-34	0.829792	11.7202	4.85986e-30
IRF2BP2	3.74297e-34	0.828482	10.417	8.89143e-30
AGR3	7.11203e-44	0.825144	28.4277	1.68946e-39
PLCB4	3.11254e-51	0.823153	22.744	7.39383e-47
BCAS1	4.29462e-40	0.819007	15.9391	1.02019e-35
ESR1	2.19094e-47	0.817769	20.8353	5.20459e-43
ANKRD30A	2.73147e-53	0.815705	41.2139	6.4886e-49
ALCAM	1.95099e-33	0.8154	6.79136	4.63458e-29
TFAP2B	2.16007e-47	0.812646	28.5519	5.13125e-43
ZNF117	8.11157e-43	0.811004	23.5147	1.9269e-38
TSPAN1	5.0341e-32	0.804382	20.5545	1.19585e-27
SNRPN	5.68052e-49	0.803969	28.3181	1.34941e-44
SYTL2	1.07896e-31	0.801332	13.8166	2.56308e-27
MGP	3.74333e-33	0.787155	23.8325	8.89229e-29
CCDC152	4.24707e-36	0.786599	24.5139	1.00889e-31
SNURF	1.9999e-45	0.781556	19.3734	4.75077e-41
DENND1B	1.57621e-30	0.776056	10.39	3.74429e-26
CEACAM6	6.37933e-40	0.768385	41.0587	1.51541e-35
EGLN3	8.07668e-33	0.764544	5.17914	1.91862e-28
HBA2	8.78973e-41	0.762535	43.7028	2.088e-36
DNAJC12	2.00023e-36	0.756604	24.4142	4.75155e-32
BLNK	8.05371e-31	0.755913	12.0167	1.91316e-26
IQGAP2	2.21701e-30	0.753975	21.4385	5.2665e-26
C14orf132	1.54625e-33	0.75367	16.0577	3.67312e-29

## Sheet: Suppl.Table S3
Supplementary Table S3. Distinctive genes for epithelial B CTCs.
Gene	p_val	auc	avg_log2FC	p_val_adj
LY6E	4.0099e-79	0.99908	11.0165	9.52551e-75
CST6	1.5941e-86	0.994819	14.0555	3.78679e-82
PKP1	9.64426e-87	0.988493	5.05372	2.29099e-82
GPAA1	9.16109e-75	0.985039	6.50672	2.17622e-70
COX5A	2.70582e-74	0.983477	6.29666	6.42767e-70
RBM38	7.05941e-73	0.976361	8.1746	1.67696e-68
SPINT2	6.08532e-72	0.975562	9.19011	1.44557e-67
BMP7	2.07688e-75	0.974781	7.0628	4.93363e-71
CTSH	1.49501e-71	0.973089	7.85919	3.55139e-67
CRABP2	4.03968e-71	0.97249	7.16332	9.59626e-67
KCNK15	7.98622e-81	0.97072	12.003	1.89713e-76
IDH2	3.28848e-70	0.969505	7.06751	7.8118e-66
KLHL35	4.92594e-73	0.965088	9.37388	1.17016e-68
PPIC	8.34316e-69	0.963673	6.00235	1.98192e-64
COX6B1	2.63997e-66	0.956037	6.32746	6.27125e-62
MESP1	4.94867e-68	0.956019	6.90891	1.17556e-63
TRAPPC9	5.62411e-67	0.955498	5.55081	1.33601e-62
RAMP2	3.78483e-75	0.951793	5.22687	8.99087e-71
WNT3A	2.06688e-80	0.949511	20.8597	4.90986e-76
SP6	4.34124e-71	0.949424	6.21496	1.03126e-66
SECTM1	3.62431e-71	0.949354	7.59229	8.60955e-67
IGFBP2	1.12486e-64	0.948747	8.57381	2.6721e-60
CTSZ	5.79919e-65	0.948087	7.29188	1.3776e-60
ST3GAL1	6.58868e-64	0.947393	5.37789	1.56514e-59
PLXND1	8.17479e-65	0.94722	6.2969	1.94192e-60
IFI27	2.73047e-64	0.94354	4.26762	6.48624e-60
JMJD4	6.59552e-63	0.943002	6.32642	1.56677e-58
DVL3	1.3396e-62	0.94269	4.55688	3.18222e-58
ADCY5	5.19723e-73	0.942542	5.77552	1.2346e-68
TNNC2	5.21625e-76	0.942342	14.3492	1.23912e-71
LAPTM4B	3.13215e-62	0.94137	5.1468	7.44042e-58
LAMP1	4.27472e-62	0.940867	9.46522	1.01546e-57
CRIP1	2.08966e-62	0.940711	4.98233	4.96399e-58
CLIC6	8.07566e-77	0.940277	8.37417	1.91837e-72
PIGX	6.17752e-62	0.939895	6.49636	1.46747e-57
RHPN1	1.14532e-62	0.939617	8.65748	2.72072e-58
SNTB1	4.10146e-66	0.93783	7.50727	9.74301e-62
TP53I11	1.11297e-61	0.937326	4.52132	2.64385e-57
MRPL55	6.68835e-61	0.936493	4.70707	1.58882e-56
FGFR3	4.44192e-70	0.935469	7.14105	1.05518e-65
SDHAP1	2.99661e-60	0.933595	6.20099	7.11845e-56
NDUFS7	1.03873e-59	0.93205	6.13076	2.46751e-55
MAGEF1	1.95281e-59	0.930054	6.29724	4.63889e-55
DNAJB11	6.53088e-59	0.929082	4.10076	1.55141e-54
ARHGAP39	5.64711e-60	0.928162	10.4215	1.34147e-55
MTDH	2.75212e-58	0.926739	6.43732	6.53766e-54
SULF2	2.18715e-63	0.926583	5.96287	5.19557e-59
TMEM9	4.18448e-58	0.92601	4.79971	9.94023e-54
DEGS2	8.19439e-60	0.925489	4.46683	1.94658e-55
SHARPIN	7.33021e-58	0.925056	6.48379	1.74129e-53
A1BG	2.7866e-59	0.92457	5.87626	6.61956e-55
NPNT	4.26958e-59	0.92312	4.43526	1.01424e-54
ITM2B	2.47948e-57	0.923112	6.52181	5.89e-53
DENND3	2.75326e-58	0.922981	4.53979	6.54036e-54
TINAGL1	3.46768e-58	0.922695	4.18221	8.23746e-54
BCAS4	1.82076e-57	0.922226	6.2683	4.32522e-53
CLIC3	9.63275e-61	0.919389	6.71194	2.28826e-56
FAM157A	2.20675e-59	0.916846	12.3141	5.24213e-55
SCD5	5.48569e-58	0.916829	8.12764	1.30313e-53
HHIPL1	1.92078e-70	0.915961	20.5307	4.56282e-66
ASS1	8.28542e-56	0.915024	4.04195	1.9682e-51
NENF	3.10751e-55	0.915024	5.38729	7.38188e-51
LGALS9	2.19299e-59	0.915015	8.3746	5.20944e-55
ATP1B3	5.43757e-55	0.914086	5.94591	1.29169e-50
TNFRSF18	4.84531e-65	0.91216	9.7049	1.151e-60
PITX1	1.0101e-54	0.911448	5.15928	2.39949e-50
RGMA	1.16281e-65	0.909817	7.56481	2.76226e-61
ZFP41	8.16682e-56	0.909591	6.82042	1.94003e-51
ZSCAN18	1.96441e-53	0.907005	4.33553	4.66645e-49
TFRC	4.07541e-53	0.906606	4.83023	9.68114e-49
FIBCD1	3.43137e-56	0.905339	6.41827	8.15122e-52
SLFN11	5.94464e-64	0.905278	8.92582	1.41215e-59
CACNA1C	2.21746e-66	0.902874	11.5434	5.26757e-62
DCHS1	4.62605e-64	0.902111	9.50222	1.09892e-59
EGFL7	9.24867e-53	0.901312	7.4272	2.19702e-48
COMMD4	1.85794e-51	0.90008	4.07697	4.41355e-47
LHX1	3.66144e-66	0.897997	11.7521	8.69774e-62
RPL39L	3.97179e-51	0.897546	5.64658	9.43499e-47
RGS16	8.28648e-59	0.897502	10.7886	1.96845e-54
CORO1A	6.00649e-61	0.894396	9.0843	1.42684e-56
ARHGAP24	6.043e-56	0.892669	4.60566	1.43552e-51
ASCL2	2.56543e-60	0.892287	14.9561	6.09418e-56
ADCK5	1.04735e-50	0.891037	8.11598	2.48798e-46
GAMT	4.82937e-49	0.887722	4.56252	1.14722e-44
ZSCAN1	1.49974e-57	0.886533	5.2075	3.56263e-53
RHOD	3.01826e-48	0.885414	5.80946	7.16987e-44
PIGS	1.24453e-47	0.883973	4.11576	2.95638e-43
SNAP47	1.8497e-47	0.883557	5.21875	4.39395e-43
FBXO32	2.85091e-47	0.882307	5.30958	6.77233e-43
LRRC26	1.21251e-47	0.880892	7.31857	2.88032e-43
CEBPA	4.67818e-53	0.880415	7.38143	1.1113e-48
TXNDC11	1.22925e-46	0.879825	4.74438	2.92009e-42
EFNA2	1.28554e-54	0.877074	10.3916	3.05381e-50
NPC2	6.21828e-46	0.877048	4.39851	1.47715e-41
HOXB7	9.76412e-49	0.876545	4.20445	2.31947e-44
GLI4	2.36877e-48	0.876319	10.5619	5.627e-44
PPP1R13B	3.13953e-46	0.875876	4.54901	7.45796e-42
SDHAP2	8.21883e-46	0.875746	5.25187	1.95238e-41
GATA2	6.10926e-50	0.875382	7.60971	1.45125e-45
TSEN34	1.64855e-45	0.875226	4.49227	3.91613e-41
ADAP1	2.37342e-47	0.87395	8.10996	5.63805e-43
RNPEP	5.74904e-45	0.873056	6.38378	1.36569e-40
ENG	1.04853e-46	0.870644	7.29173	2.49078e-42
CMPK2	2.41311e-55	0.869932	7.33056	5.73233e-51
ZDHHC24	1.4367e-44	0.869342	4.70038	3.41289e-40
IL10RB	2.58533e-44	0.868925	4.56848	6.14146e-40
RBPMS2	2.81411e-52	0.868214	6.38438	6.68491e-48
GAL	6.69434e-55	0.867893	17.031	1.59024e-50
TFDP1	8.67627e-44	0.867684	4.01875	2.06105e-39
ZNF541	3.49956e-56	0.865827	4.67445	8.31321e-52
PACSIN3	1.93443e-43	0.864326	5.86745	4.59523e-39
CAPS	6.21077e-43	0.863927	4.4081	1.47537e-38
TRIM7	1.17707e-45	0.863007	7.91132	2.79613e-41
DOCK8	2.75226e-45	0.862451	4.21119	6.538e-41
VAV2	6.73484e-43	0.861775	5.45626	1.59986e-38
SIVA1	5.95134e-42	0.859761	5.55492	1.41374e-37
KLF5	5.09412e-42	0.858963	4.45023	1.21011e-37
SLCO3A1	4.5145e-44	0.858442	4.26467	1.07242e-39
ACE	8.9835e-49	0.857921	6.92892	2.13403e-44
PLEKHG2	3.06012e-42	0.856828	9.67496	7.26932e-38
ABCA17P	1.82532e-52	0.856307	5.66616	4.33605e-48
B4GALNT1	1.85303e-46	0.855717	9.62217	4.40187e-42
MGAT5B	3.80958e-47	0.855544	7.47773	9.04965e-43
CFD	1.57606e-43	0.855058	9.76415	3.74393e-39
MZF1	2.85818e-41	0.854606	8.55256	6.7896e-37
ACTL6A	1.82823e-40	0.853079	5.14327	4.34297e-36
TTC7A	7.0356e-41	0.85235	4.41023	1.67131e-36
ABHD12	2.70701e-40	0.852211	4.37797	6.43051e-36
RUVBL1	6.39549e-40	0.850458	4.66201	1.51925e-35
HUNK	1.53608e-45	0.850172	5.50004	3.64896e-41
ZBTB45	3.53945e-40	0.849243	6.75571	8.40795e-36
TIMM10	1.68931e-39	0.848636	4.14344	4.01295e-35
MEIS3	7.53694e-45	0.848028	7.72935	1.7904e-40
FBXL6	1.77974e-39	0.846466	6.0752	4.22777e-35
SEMA4D	1.04638e-39	0.846397	11.1885	2.48568e-35
SLC39A3	5.38877e-39	0.845555	6.15229	1.2801e-34
CYB5A	9.3098e-39	0.84506	5.63997	2.21154e-34
AATK	5.6373e-42	0.844783	7.42676	1.33914e-37
HES6	5.44259e-41	0.844635	7.18124	1.29289e-36
EBF4	7.50517e-45	0.84408	5.89839	1.78285e-40
EEF1A2	1.30293e-42	0.842865	4.58822	3.09511e-38
COX8A	3.7649e-38	0.842388	4.51473	8.94352e-34
WNT7B	9.35022e-40	0.841242	7.54691	2.22114e-35
LRRC14	6.57307e-38	0.840296	6.28042	1.56143e-33
HMGB3	2.84352e-37	0.837962	4.1415	6.75478e-33
TMEM79	1.09651e-38	0.837389	4.44098	2.60476e-34
KREMEN2	8.11607e-48	0.837042	11.7809	1.92797e-43
PITPNM1	6.09021e-39	0.834829	6.55531	1.44673e-34
MAF1	1.74508e-36	0.834456	5.93957	4.14543e-32
TDRD5	1.14007e-44	0.8341	4.23409	2.70825e-40
HES1	2.05898e-36	0.834074	8.59286	4.8911e-32
PPP1R2	2.08097e-36	0.834074	4.43162	4.94335e-32
PSPC1	3.10323e-36	0.832963	4.54835	7.37172e-32
AQP3	3.36061e-38	0.830759	5.50279	7.98312e-34
LRRC24	2.07988e-36	0.830559	6.39971	4.94076e-32
OBSCN	1.29791e-37	0.828971	7.55471	3.08319e-33
VASN	2.741e-39	0.827322	4.04049	6.51124e-35
ZNF544	4.73556e-35	0.827288	4.55037	1.12493e-30
CALM3	5.32708e-35	0.827244	4.38691	1.26545e-30
LCN2	4.24954e-40	0.826472	4.70828	1.00948e-35
LRIG3	8.93151e-37	0.826255	4.59218	2.12168e-32
DPY19L4	5.78073e-35	0.826029	4.83031	1.37321e-30
HAUS5	1.03261e-34	0.824684	4.80639	2.45297e-30
CLN6	7.66385e-35	0.824511	4.84158	1.82055e-30
ETV7	4.98027e-42	0.82366	4.73492	1.18306e-37
ZNF639	7.32041e-35	0.823556	4.79513	1.73896e-30
RBBP7	3.1986e-34	0.8234	4.66704	7.59828e-30
N4BP3	1.28015e-37	0.822705	6.18238	3.04099e-33
GRHL3	8.68384e-40	0.820883	6.55949	2.06285e-35
SLC6A4	1.51639e-45	0.818254	13.8552	3.60218e-41
SDHC	5.05551e-33	0.817377	5.85593	1.20094e-28
ZNF417	2.21984e-33	0.817221	7.43207	5.27323e-29
RPP25	3.78672e-33	0.81611	5.65402	8.99535e-29
CSK	1.01041e-32	0.814947	5.07619	2.40022e-28
KPTN	6.86198e-34	0.813559	4.45212	1.63006e-29
CNFN	3.99689e-34	0.813376	6.71675	9.49462e-30
NIPAL2	3.78985e-33	0.813281	4.91807	9.00278e-29
AKT2	3.94607e-32	0.812726	7.65411	9.37388e-28
ILF2	4.44341e-32	0.812569	4.06301	1.05553e-27
METRNL	7.79027e-33	0.811328	4.24746	1.85058e-28
ZMYM2	1.19488e-31	0.810183	4.44683	2.83844e-27
TP53INP1	3.00471e-31	0.807866	5.66733	7.13768e-27
IFIH1	8.96546e-32	0.805471	4.64953	2.12974e-27
UAP1L1	1.74181e-31	0.803683	6.13298	4.13766e-27
RTN4RL2	1.23873e-38	0.801583	5.4534	2.9426e-34
CHCHD6	1.0343e-30	0.800724	4.11161	2.45697e-26
RDH14	2.52464e-30	0.80068	4.021	5.99729e-26
CD14	2.78352e-35	0.799969	6.44555	6.61225e-31
STAT5B	1.70769e-31	0.798667	4.36579	4.05661e-27
KBTBD7	2.08429e-35	0.79773	9.77432	4.95123e-31
MCAM	1.83443e-33	0.797478	5.45081	4.35769e-29
ABCA2	2.27555e-30	0.796055	5.88592	5.40557e-26
TNFRSF1B	3.32761e-32	0.795578	7.16094	7.90473e-28
CBX8	3.77743e-31	0.794623	4.3437	8.97327e-27
C2CD4A	1.87172e-32	0.794571	5.86201	4.44627e-28
FBXO41	2.26255e-30	0.792662	6.46751	5.37469e-26
ZBTB42	7.56354e-31	0.792341	4.99345	1.79672e-26
CCNE1	1.19981e-32	0.791655	11.5984	2.85015e-28
ZNF296	4.00674e-30	0.78749	8.15087	9.51801e-26
SIX2	2.77233e-32	0.787221	6.90059	6.58567e-28
ZNF530	4.02812e-30	0.786205	4.33402	9.56881e-26
STOX1	1.33589e-33	0.78197	5.18397	3.17342e-29
CPNE7	4.72532e-31	0.780131	6.7293	1.1225e-26
MAMSTR	1.48262e-33	0.780078	9.67341	3.52195e-29
P2RX2	1.31266e-42	0.778065	16.3067	3.11823e-38
SMOC1	2.47338e-39	0.776269	4.51428	5.87552e-35
LHX4	1.06333e-33	0.771348	9.34481	2.52594e-29
HAR1A	7.50441e-42	0.770532	17.4866	1.78267e-37
LYPD5	2.38117e-31	0.764059	4.04304	5.65646e-27
SOX2	3.41704e-32	0.763885	4.30157	8.11717e-28
TMEM117	1.97708e-30	0.763052	6.78455	4.69655e-26
PACSIN1	5.34768e-33	0.762583	6.3297	1.27034e-28
C1QL1	3.26922e-38	0.758774	21.8984	7.76603e-34

## Sheet: Suppl.Table S4
Supplementary Table S4. Distinctive genes for mesenchymal CTCs.
Gene	p_val	auc	avg_log2FC	p_val_adj
CAV1	6.05867e-94	1	26.2957	1.43924e-89
COL6A1	4.24512e-73	0.998706	23.0018	1.00843e-68
HMGA2	1.1936e-85	0.998368	25.665	2.83539e-81
VIM	1.55092e-60	0.994599	22.863	3.68421e-56
TUBB6	1.66775e-55	0.993952	11.1919	3.96173e-51
AXL	4.42116e-66	0.99294	13.2267	1.05025e-61
CAV2	2.75555e-66	0.992827	12.1685	6.5458e-62
EMP1	2.12396e-55	0.992096	10.1073	5.04547e-51
CELF2	6.08828e-78	0.991814	21.2026	1.44627e-73
MSN	1.13984e-61	0.991646	8.48681	2.7077e-57
SERPINE1	5.32104e-73	0.991547	28.4166	1.26401e-68
FOSL1	2.64716e-54	0.990155	18.3795	6.28833e-50
EMP3	7.7545e-57	0.98948	10.8713	1.84208e-52
TGFBR2	1.19993e-69	0.988622	19.2926	2.85044e-65
SPARC	3.21366e-68	0.988608	8.93279	7.63405e-64
EREG	5.19265e-69	0.988425	21.5025	1.23351e-64
NT5E	5.36131e-91	0.988298	24.1213	1.27358e-86
TGM2	4.34956e-77	0.986357	26.8998	1.03324e-72
ETV5	3.56295e-70	0.986174	17.7944	8.46379e-66
IGFBP7	8.32891e-54	0.984726	25.7501	1.97853e-49
SRGN	1.1778e-71	0.983376	4.47198	2.79787e-67
GPX1	9.07531e-51	0.982644	6.90494	2.15584e-46
AKR1B1	7.45522e-82	0.982321	12.1098	1.77099e-77
S100A4	2.09238e-52	0.982053	20.1092	4.97044e-48
ANTXR2	5.98333e-70	0.982025	5.58525	1.42134e-65
ZEB1	1.15023e-92	0.981449	17.1693	2.73237e-88
BCAT1	8.05345e-85	0.981392	20.0442	1.9131e-80
DLC1	1.66027e-83	0.980858	15.3496	3.94398e-79
ANKRD28	1.28634e-47	0.980084	8.88565	3.05569e-43
COL13A1	1.27032e-81	0.980056	19.3419	3.01764e-77
UBASH3B	1.23405e-78	0.98	8.02764	2.93149e-74
ETV1	6.02999e-71	0.979733	15.2344	1.43242e-66
SH3BGRL3	1.04545e-45	0.978987	8.62986	2.48346e-41
DCBLD2	8.57809e-60	0.978678	12.4526	2.03773e-55
HMGA1	1.35752e-45	0.978368	11.7674	3.22479e-41
SFXN3	9.62267e-49	0.977581	11.6879	2.28587e-44
MT1E	6.90408e-73	0.976484	12.7684	1.64007e-68
PDGFC	8.39127e-61	0.976456	13.7302	1.99335e-56
FN1	7.27249e-56	0.975781	15.1745	1.72758e-51
COTL1	7.08218e-47	0.975668	8.35296	1.68237e-42
TGFB1I1	7.64056e-67	0.975246	11.1306	1.81502e-62
UBE2E2	7.0226e-60	0.975134	8.38123	1.66822e-55
PYGB	5.85342e-45	0.974796	9.03661	1.39048e-40
ANXA5	7.27336e-45	0.974374	6.90051	1.72779e-40
TSPAN4	1.81912e-45	0.973952	6.90465	4.32133e-41
HSD17B11	2.95387e-65	0.973558	11.1926	7.01692e-61
MAMDC2	3.64391e-72	0.972771	21.1071	8.65612e-68
PODXL	2.20301e-47	0.972658	12.2755	5.23326e-43
COL6A2	1.37595e-73	0.972236	18.4393	3.26858e-69
LGALS1	9.92557e-45	0.971674	10.4548	2.35782e-40
RAI14	1.03766e-47	0.970647	9.19288	2.46497e-43
PRNP	1.979e-53	0.970239	4.02088	4.70111e-49
IGFBP6	6.81241e-61	0.970014	25.6927	1.61829e-56
LOXL2	4.39528e-81	0.968776	22.0191	1.0441e-76
PLAU	1.32187e-61	0.968326	8.45326	3.14011e-57
MT2A	2.63605e-44	0.968298	9.42154	6.26195e-40
IGF2BP2	6.67128e-66	0.967482	15.6157	1.58476e-61
CMTM7	3.47231e-58	0.966568	12.4479	8.24847e-54
AKAP12	4.61553e-71	0.96647	28.5512	1.09642e-66
ARL2	2.24395e-43	0.965598	4.31712	5.33051e-39
ELK3	3.11789e-44	0.965063	10.9724	7.40654e-40
PHLDA1	9.0686e-44	0.964923	11.7604	2.15425e-39
ANXA2	3.78061e-43	0.964838	6.33841	8.98084e-39
CPNE8	4.19201e-89	0.964107	17.1285	9.95811e-85
S100A6	7.04077e-43	0.963066	9.76961	1.67253e-38
MYEOV	1.97849e-60	0.962785	10.3729	4.69991e-56
CD163L1	4.41669e-57	0.961181	10.0679	1.04918e-52
ITGA3	1.45983e-42	0.960056	13.072	3.46783e-38
DPYD	1.12663e-70	0.959887	11.7637	2.67631e-66
ADRB2	2.19247e-80	0.958298	21.5549	5.20822e-76
LAMB3	3.32147e-56	0.958298	8.35008	7.89014e-52
TFPI	3.45171e-53	0.958158	10.9511	8.19955e-49
SLC16A3	6.81765e-43	0.958031	9.77088	1.61953e-38
SLCO1B3	3.53283e-93	0.957932	10.1107	8.39224e-89
FSCN1	2.83176e-44	0.957637	6.5123	6.72686e-40
PDLIM4	9.96918e-68	0.956357	9.74008	2.36818e-63
IGFBP1	5.97022e-94	0.955415	41.5412	1.41823e-89
S100A2	4.02049e-56	0.953952	24.3939	9.55068e-52
TNFRSF10D	2.79646e-82	0.953066	9.41429	6.64298e-78
AHNAK2	3.90794e-67	0.951772	8.74757	9.2833e-63
BCL2L1	9.59234e-41	0.951139	9.45607	2.27866e-36
ADORA2B	1.617e-45	0.951041	8.53512	3.84118e-41
FHL1	1.64499e-73	0.948917	6.5869	3.90768e-69
IGFBP3	3.78483e-47	0.94865	9.99052	8.99086e-43
WDR72	1.20967e-72	0.947722	8.91804	2.87357e-68
B3GNT5	1.44376e-60	0.947595	5.65876	3.42966e-56
GGT5	5.11834e-73	0.94737	7.79246	1.21586e-68
ETS1	1.18634e-70	0.947271	11.4755	2.81816e-66
AP1M1	1.96305e-40	0.94692	13.0498	4.66322e-36
FERMT2	3.35021e-52	0.946245	9.28789	7.95843e-48
RPL7L1	7.388e-40	0.945963	5.52477	1.75502e-35
CORO1C	7.06631e-40	0.945907	5.81999	1.6786e-35
EHD2	3.23621e-43	0.945654	9.27016	7.68762e-39
PHYHD1	5.08573e-56	0.945035	12.6589	1.20812e-51
GLUD1	1.48374e-39	0.943994	4.13431	3.52464e-35
LTBP4	5.29689e-45	0.943854	7.24331	1.25828e-40
ADAMTSL1	1.87419e-86	0.942841	18.0861	4.45215e-82
SERPINE2	3.34825e-59	0.942363	13.1665	7.95376e-55
NCEH1	1.12565e-39	0.942166	7.26189	2.67398e-35
NRP1	3.26791e-40	0.942025	11.8062	7.76292e-36
SLIT2	9.97936e-68	0.941857	11.6783	2.3706e-63
DDIT4	2.09586e-45	0.94173	15.7954	4.97873e-41
DPYSL2	1.24996e-39	0.941181	12.4238	2.96929e-35
LIX1L	4.33503e-58	0.941097	4.1933	1.02979e-53
IGFBP4	2.50707e-40	0.939634	16.8278	5.95555e-36
LAPTM5	4.82295e-59	0.938608	10.0549	1.14569e-54
FSTL1	3.16872e-44	0.938242	4.02022	7.52729e-40
CTNNAL1	2.5796e-40	0.937032	8.85173	6.12783e-36
CSPG4	1.11586e-72	0.93685	17.3302	2.65072e-68
LDHA	3.48023e-38	0.93609	5.1725	8.26728e-34
HBEGF	1.18221e-53	0.936076	8.86218	2.80834e-49
ROBO3	3.70748e-65	0.935837	8.22917	8.80713e-61
TEAD1	1.17944e-38	0.935471	4.88049	2.80176e-34
ATP1A1	9.8122e-38	0.93339	8.57778	2.33089e-33
SNX7	5.20388e-53	0.933361	7.60943	1.23618e-48
CHST3	1.42514e-64	0.932489	10.8534	3.38542e-60
CDC42EP3	3.84132e-38	0.931617	6.64931	9.12505e-34
SLCO4A1	4.31593e-40	0.930886	17.4391	1.02525e-35
SYNE1	4.86767e-49	0.930633	5.33396	1.15631e-44
POLR2L	3.63023e-37	0.929958	5.23203	8.62362e-33
ENO1	4.89434e-37	0.92917	4.05371	1.16265e-32
UBE2E3	3.80429e-37	0.928833	9.98188	9.03708e-33
RAB34	1.11124e-37	0.928678	6.79528	2.63975e-33
NT5DC3	1.32552e-37	0.92737	7.26672	3.14878e-33
APOBEC3C	5.52016e-65	0.92706	9.16395	1.31131e-60
AHNAK	1.37206e-36	0.926442	5.05423	3.25932e-32
PRKCA	1.32175e-45	0.925992	9.56784	3.13982e-41
ADAM19	1.26713e-50	0.924796	10.021	3.01008e-46
OSBPL3	6.58813e-51	0.924374	6.91286	1.56501e-46
ZCCHC24	1.05745e-53	0.921617	4.60558	2.51197e-49
CD70	6.44381e-85	0.921547	28.3847	1.53073e-80
MSRB3	2.21715e-53	0.920309	11.4037	5.26684e-49
ILK	2.27065e-35	0.918903	5.58258	5.39392e-31
SMURF2	8.09238e-36	0.918734	5.79832	1.92234e-31
HRH1	1.41505e-59	0.918706	10.4009	3.36146e-55
CYB5R3	4.69974e-35	0.916906	5.8354	1.11642e-30
CDK6	2.19626e-36	0.916737	4.61845	5.21723e-32
LARP6	5.20679e-55	0.915499	11.3344	1.23687e-50
ITGA6	8.4181e-35	0.91429	5.56074	1.99972e-30
TIMP1	5.38822e-38	0.913868	8.53215	1.27997e-33
PLIN3	1.94147e-34	0.91308	6.25986	4.61197e-30
MFAP2	1.69279e-48	0.912194	7.43841	4.02123e-44
C10orf55	1.53264e-51	0.911786	8.68013	3.6408e-47
IKBIP	1.0033e-36	0.911786	5.67997	2.38334e-32
NUTF2	4.65768e-34	0.910605	5.23313	1.10643e-29
MYLK	4.6963e-42	0.910577	11.6115	1.1156e-37
ROBO4	1.90056e-81	0.910436	35.2267	4.51479e-77
S100A10	6.33931e-34	0.909817	4.15191	1.5059e-29
MAP7D3	1.69566e-52	0.909733	9.61289	4.02803e-48
NFATC2	1.74398e-49	0.90872	5.32031	4.14284e-45
CCND1	9.89691e-34	0.908551	4.27256	2.35101e-29
PLP2	1.06883e-33	0.908383	5.99975	2.539e-29
RHOF	4.6109e-36	0.90692	8.07762	1.09532e-31
IGF2BP3	8.75583e-62	0.906259	15.117	2.07995e-57
TMSB10	2.33389e-33	0.906217	4.58626	5.54415e-29
MAP4	2.29928e-33	0.906188	4.565	5.46194e-29
RBMS3	1.00914e-64	0.905373	9.06505	2.39722e-60
CD58	1.08156e-33	0.905091	6.50533	2.56924e-29
ITGA10	6.76782e-54	0.904529	19.3824	1.6077e-49
DOCK4	1.13925e-46	0.904051	7.40617	2.70629e-42
WIPF1	1.03866e-63	0.903657	5.61978	2.46734e-59
SLC17A9	4.79268e-44	0.903179	6.43872	1.1385e-39
CFL2	7.17919e-34	0.901786	10.0065	1.70542e-29
GSTO1	1.42932e-32	0.901041	5.06613	3.39535e-28
TRAM2	1.24538e-33	0.900985	6.84093	2.9584e-29
DUSP6	3.06272e-34	0.899859	6.56558	7.2755e-30
PRSS3	8.36888e-71	0.899775	12.928	1.98803e-66
STARD4	3.75929e-54	0.899747	8.41345	8.9302e-50
ITPRIP	5.59306e-40	0.899339	7.48647	1.32863e-35
SLC35F2	1.57282e-35	0.898987	5.56792	3.73622e-31
PTN	8.26464e-78	0.898762	25.8208	1.96327e-73
SYDE1	3.44739e-54	0.898706	8.23197	8.18928e-50
SH2B3	1.11049e-36	0.898172	9.2057	2.63797e-32
SPATS2L	3.7376e-32	0.898172	5.61611	8.87868e-28
IL13RA2	1.42144e-77	0.898143	21.8247	3.37664e-73
TWF2	2.13205e-32	0.898143	4.93809	5.06469e-28
MAPKAPK3	2.26855e-33	0.897609	8.14467	5.38894e-29
SLC25A37	5.17464e-32	0.8973	6.01695	1.22924e-27
GFPT2	4.31813e-55	0.897243	10.0633	1.02577e-50
PTPRG	1.03088e-33	0.896414	5.03396	2.44885e-29
RPS29	9.80828e-32	0.895668	6.35434	2.32996e-27
CYTH3	2.43289e-43	0.895556	5.95449	5.77933e-39
SGK1	1.86274e-41	0.895232	10.9446	4.42494e-37
FRMD6	9.42145e-36	0.894262	10.3864	2.23807e-31
TFPI2	7.04056e-55	0.893952	4.0218	1.67249e-50
CNN3	1.73599e-31	0.893952	5.2225	4.12384e-27
ATL3	1.67976e-31	0.893924	6.81693	3.99027e-27
UNC13D	1.58717e-34	0.893305	6.03945	3.77031e-30
PLCD3	1.32008e-35	0.892714	12.8875	3.13585e-31
TMEM158	3.74305e-60	0.891885	14.6381	8.89161e-56
MFGE8	5.72838e-34	0.891842	6.76913	1.36078e-29
KLC1	4.12344e-31	0.891533	5.88262	9.79523e-27
PHLDB1	5.13157e-37	0.891181	6.41335	1.219e-32
PTPRE	1.85778e-33	0.890717	7.26097	4.41316e-29
FAT1	1.17402e-31	0.890577	5.91383	2.78888e-27
OLFML2A	2.28129e-43	0.890464	6.8496	5.4192e-39
ABL2	4.27939e-31	0.89038	9.71654	1.01657e-26
CHST11	2.88228e-48	0.890295	8.06493	6.84686e-44
COL4A2	3.88751e-44	0.890098	8.24649	9.23479e-40
CTSC	2.40181e-31	0.889297	6.46389	5.7055e-27
RPL35	9.08026e-31	0.889255	4.24412	2.15702e-26
F2R	5.86612e-39	0.888523	9.47884	1.3935e-34
MMP14	2.26603e-32	0.888397	5.10471	5.38295e-28
CCDC82	2.96228e-36	0.888242	7.13097	7.03691e-32
MT1X	2.30169e-41	0.888143	6.52835	5.46767e-37
TMEM43	8.92593e-31	0.888059	4.12203	2.12035e-26
ZEB2	5.4978e-55	0.887904	13.41	1.306e-50
ADRA1B	3.58767e-72	0.887848	10.9181	8.52251e-68
ANKH	2.33811e-37	0.887426	8.26368	5.55419e-33
SLC39A13	6.29194e-31	0.887426	8.23793	1.49465e-26
MAD1L1	2.08892e-31	0.887398	7.64874	4.96223e-27
FXYD5	1.47722e-30	0.886639	4.89614	3.50914e-26
SOD3	2.01999e-52	0.885949	10.6002	4.79849e-48
OXSR1	2.41099e-30	0.885851	5.14292	5.72731e-26
SACS	8.5752e-53	0.884895	7.83455	2.03704e-48
PAG1	1.12109e-42	0.884895	5.31715	2.66314e-38
MRC2	8.9916e-44	0.884318	11.8829	2.13595e-39
SGCB	6.2442e-31	0.883404	4.60389	1.48331e-26
CALB2	9.55403e-51	0.883066	8.36734	2.26956e-46
S100A3	2.98003e-68	0.882813	13.12	7.07907e-64
ACSL4	1.7859e-60	0.880408	14.488	4.2424e-56
CDCA7L	2.26495e-31	0.88007	7.92682	5.3804e-27
NRP2	2.73467e-37	0.879719	9.83717	6.4962e-33
CACNA2D4	1.06553e-59	0.876259	9.47508	2.53116e-55
STX1A	9.53841e-33	0.875795	5.97425	2.26585e-28
NLRP1	7.5828e-61	0.873249	15.7627	1.80129e-56
SHOX2	5.92993e-63	0.872743	12.3519	1.40865e-58
LAYN	7.24902e-66	0.872011	21.1106	1.72201e-61
CCDC80	2.6217e-52	0.871449	5.6125	6.22785e-48
IRAK2	4.92189e-47	0.869381	9.53304	1.1692e-42
CSF3	8.5859e-70	0.868664	27.5957	2.03958e-65
ANTXR1	1.08706e-44	0.868087	4.45497	2.5823e-40
SPANXC	3.18155e-74	0.866667	16.4541	7.55777e-70
TOX2	4.68337e-64	0.864782	15.72	1.11254e-59
ZDHHC2	2.2284e-41	0.86474	5.84933	5.29357e-37
RIN1	2.72605e-32	0.863657	13.6952	6.47573e-28
CHRM3	6.61492e-48	0.862391	12.8136	1.57138e-43
TMEM101	5.27736e-40	0.861772	5.26827	1.25364e-35
EFNB2	9.61054e-33	0.861491	5.71947	2.28298e-28
TPST1	5.69075e-32	0.861336	4.83328	1.35184e-27
BICC1	2.71174e-62	0.859578	14.8542	6.44174e-58
LAMA4	2.23521e-61	0.858734	12.6574	5.30973e-57
GNAI1	3.45036e-43	0.858565	5.18472	8.19634e-39
MIR100HG	8.65898e-66	0.857637	17.7854	2.05694e-61
A4GALT	6.88754e-52	0.855921	17.0203	1.63614e-47
COL8A1	5.37652e-63	0.855795	29.1276	1.27719e-58
COL6A3	8.47761e-58	0.854937	9.76832	2.01386e-53
BMP4	3.62931e-31	0.854824	13.109	8.62142e-27
JAG1	9.9649e-31	0.85045	7.6832	2.36716e-26
PLAC8	2.22653e-39	0.849226	18.3613	5.28912e-35
CCDC69	2.67009e-33	0.847651	7.86962	6.34279e-29
PRDM8	1.38265e-64	0.845767	14.8115	3.28449e-60
EIF5A2	2.9815e-34	0.845767	4.77055	7.08255e-30
L1CAM	2.46887e-43	0.84512	10.4175	5.86481e-39
MCTP1	4.31735e-32	0.843854	10.6252	1.02559e-27
REEP2	1.62778e-39	0.842307	6.08571	3.8668e-35
MILR1	1.26019e-39	0.841828	9.93897	2.99359e-35
RRAD	1.35116e-64	0.841406	13.6136	3.20969e-60
STAC	2.90375e-56	0.841181	16.9003	6.89785e-52
TCN2	5.85003e-39	0.840745	7.80312	1.38968e-34
PRSS12	1.39607e-61	0.839494	15.2447	3.31637e-57
EVC	7.19752e-45	0.839255	6.88427	1.70977e-40
RAB38	1.54128e-55	0.838903	10.6489	3.66131e-51
CDH4	5.32606e-47	0.838115	12.6258	1.26521e-42
IFI27L2	2.45848e-30	0.837553	7.13508	5.84011e-26
RHOJ	4.95636e-55	0.8373	5.81163	1.17738e-50
ST3GAL2	3.28965e-30	0.836807	8.65463	7.81456e-26
ANK2	8.3749e-60	0.836456	15.5459	1.98946e-55
SLC16A7	3.6418e-47	0.835921	10.1625	8.6511e-43
ARHGAP22	1.71937e-49	0.835443	12.6326	4.08437e-45
RBM24	1.52151e-55	0.835274	6.59343	3.61434e-51
RNF182	1.24297e-59	0.83391	17.3256	2.95267e-55
LIMS2	1.73964e-59	0.833488	18.0446	4.13251e-55
PLD4	2.93096e-48	0.828017	13.2744	6.96249e-44
FGF5	3.46434e-40	0.827328	13.529	8.22954e-36
HAS2	2.18807e-48	0.826906	9.11078	5.19777e-44
MID1	8.59381e-36	0.825935	4.44942	2.04146e-31
PROCR	1.02794e-43	0.824262	4.78643	2.44186e-39
PLAG1	1.29624e-52	0.824205	11.5797	3.07922e-48
TMEM71	6.42134e-52	0.823769	8.87586	1.52539e-47
HS3ST1	3.12995e-40	0.821688	7.94282	7.43519e-36
TRDMT1	1.5619e-34	0.821646	15.9608	3.71028e-30
SDC2	3.94474e-31	0.82	4.2205	9.37072e-27
CATSPER1	2.30057e-53	0.819142	14.4611	5.465e-49
KLHL4	3.1496e-57	0.81865	21.8886	7.48187e-53
TGFBI	2.44994e-30	0.818425	4.96425	5.81982e-26
CSF1	2.50226e-32	0.816484	4.5375	5.94412e-28
SH3TC2	3.98499e-35	0.816174	14.6685	9.46633e-31
CLIP2	5.22333e-33	0.815809	8.01392	1.2408e-28
GJB2	1.35195e-45	0.815443	6.99132	3.21156e-41
SFTA1P	7.15161e-59	0.814585	26.5524	1.69886e-54
DUSP7	2.50376e-31	0.814402	5.967	5.94769e-27
KCNQ5	1.39407e-49	0.814388	7.81533	3.3116e-45
MSLN	8.77219e-40	0.811252	4.66633	2.08383e-35
WNT5B	3.49906e-55	0.810633	12.8137	8.31202e-51
PRDM5	4.29262e-38	0.810295	8.25372	1.01971e-33
ZNF699	9.75879e-34	0.809536	5.51923	2.3182e-29
AQP1	2.67582e-37	0.809198	10.5302	6.35642e-33
UGT8	2.51644e-36	0.808284	7.89229	5.97779e-32
PTX3	9.41856e-61	0.805556	39.5388	2.23738e-56
EPDR1	2.83183e-48	0.804782	8.49662	6.727e-44
TNFSF9	5.20141e-53	0.804248	24.4835	1.2356e-48
ITGA1	2.45409e-45	0.801772	14.3582	5.82969e-41
NRG1	1.28304e-51	0.800084	23.2762	3.04787e-47
KCTD12	8.8801e-44	0.79955	8.77072	2.10947e-39
SUSD5	1.09758e-39	0.799015	7.39328	2.60731e-35
TRIML2	4.27324e-48	0.796906	17.194	1.01511e-43
NAV3	1.8467e-38	0.796821	11.4673	4.38684e-34
PNMA2	1.75316e-31	0.795682	20.3829	4.16462e-27
AMOTL1	4.63092e-32	0.795668	6.66145	1.10007e-27
PGF	4.07169e-41	0.792968	5.26761	9.67231e-37
KIAA0408	3.34571e-50	0.791758	7.23351	7.94774e-46
ANK1	1.71805e-36	0.790042	4.96728	4.08122e-32
IL6	4.84535e-56	0.788326	35.2375	1.15101e-51
FERMT1	1.20468e-47	0.787876	21.8414	2.86172e-43
SH3RF3	1.26074e-45	0.78706	8.94224	2.9949e-41
OSR1	1.16534e-50	0.786878	10.0644	2.76827e-46
SATB1	1.42958e-30	0.783502	9.8113	3.39597e-26
CAMK4	5.31675e-56	0.783333	24.4549	1.26299e-51
SLC35F3	2.36977e-37	0.781463	5.11346	5.62938e-33
ZNF826P	2.51705e-35	0.781322	5.44517	5.97926e-31
RGS2	5.25929e-33	0.781041	5.56236	1.24934e-28
FST	1.25239e-43	0.77865	13.3729	2.97506e-39
SNAI2	7.97219e-55	0.777778	28.6515	1.89379e-50
RECK	5.03204e-41	0.776709	5.31063	1.19536e-36
LINC00472	3.12325e-34	0.776709	4.76072	7.41929e-30
ANKRD29	4.98579e-40	0.776456	9.52137	1.18437e-35
COL4A1	3.27807e-51	0.77519	14.8764	7.78707e-47
IL31RA	4.61786e-35	0.773629	15.6198	1.09697e-30
TRIM61	9.30572e-44	0.773544	8.64923	2.21057e-39
FLNC	1.01416e-38	0.773277	12.5188	2.40915e-34
PDE2A	8.33387e-42	0.772518	14.2468	1.97971e-37
THBD	1.22258e-39	0.771786	6.4826	2.90424e-35
ZFPM2	7.03881e-42	0.770985	13.3103	1.67207e-37
RASSF4	2.39443e-32	0.769803	4.10992	5.68797e-28
GRK5	2.56304e-34	0.767862	6.73203	6.08849e-30
PAPPA	4.0321e-31	0.766723	4.45151	9.57825e-27
FOXA2	1.73525e-52	0.766667	22.1668	4.12209e-48
TMEM171	9.56577e-33	0.76654	5.15705	2.27235e-28
CLMP	4.25465e-33	0.764135	6.52649	1.01069e-28
EYA4	3.45116e-45	0.760028	11.8046	8.19823e-41
BMP2	1.79804e-44	0.759972	14.015	4.27124e-40
SCN5A	1.00216e-46	0.757961	22.4639	2.38062e-42
CLEC2B	1.00832e-33	0.751195	4.27046	2.39527e-29

## Sheet: Suppl.Table S5. 
Supplementary Table S5. Spectral Clustering
Node	size	Composition
3	402	CTB: 5.7e-2 (23)/ EVTw24: 0.43 (175)/ EVTw8: 0.36 (146)/ STB: 0.14 (58)
6	193	CA: 1.03e-2 (2)/ CTCepiA: 0.50 (97)/ CTCmes: 0.43 (83)/ N: 5.18e-3 (1)/ TN: 5.181e-2 (10)
7	232	CTCepiA: 0.27 (64)/ CTCepiB: 0.72 (168)
8	319	CTCepiA: 4.38e-2 (14)/ CTCmes: 1.5e-2 (5)/ EpiICM: 0.24 (79)/ N: 3.1e-3 (1)/ PrE: 3.7e-2 (12)/ Prelin: 0.18 (59)/ TE: 0.24 (77)/ TN: 0.22 (72)
12	249	CA: 0.35 (88)/ LN: 0.64 (160)/ TN: 4.01e-3 (1)
13	242	CA: 0.88 (215)/CTCepiA: 5.7e-2 (14)/HER2+: 4.1e-3 (1)/LN: 4.9e-2 (12)
15	210	CA: 1.9e-2 (4)/HER2+: 0.96 (203)/LN: 1.4e-2 (3)
17	136	CA: 2.9e-2 (4)/CTCepiA: 7.3e-3 (1)/ER+: 0.71 (97)/HER2+: 0.22 (31)/LN: 1.4e-2 (2)/TN: 7.3-3 (1)
18	246	CA: 0.17 (43)/CTCepiA: 4.8e-2 (12)/ER+: 0.71 (176)/HER2+: 8.1e-3 (2)/LN: 4.4e-2 (11)/TN: 8.1e-3 (2)
23	160	CA: 1.0 (160)
24	168	CA: 1.0 (168)
26	174	CA: 1.0 (174)
27	197	CA: 1.0 (197)
28	189	CA: 0.70 (133)/ CTCepiA: 4.7e-2 (9)/ CTCepiB: 0.23 (44)/ LN: 1.5e-2 (3)
30	141	CA: 0.43 (61)/ CTCepiA: 9.2e-2 (13)/ ER+: 0.11 (16)/ LN: 0.36 (51)
32	177	CA: 1.0 (177)
33	206	CA: 1.0 (206)
38	271	ER+: 1.0 (271)
39	236	ER+: 0.39 (93)/HER2+: 0.52 (125)/N: 1.6e-2 (4)/TN: 5.9e-2 (14)
41	237	CTCepiA: 4.2e-3 (1)/ER+: 1.2e-2 (3)/EpiICM: 8.4e-3 (2)/HER2+: 8.8e-2 (21)/TE: 4.2e-3 (1)/TN: 0.88 (209)
43	140	TN: 1.0 (140)
44	141	TN: 1.0 (141)
46	424	CA: 0.15 (67)/ER+: 4.9e-2 (21)/HER2+: 7.0e-2 (30)/LN: 0.70 (298)/TN: 1.8e-2 (8)
49	247	HER2+: 1.0 (247)
50	209	HER2+: 1.0 (209)
52	204	HER2+: 1.0 (204)
53	231	ER+: 0.62 (144)/HER2+: 0.33 (78)/TN: 3.8e-2 (9)
59	179	N: 1.0 (179)
60	128	N: 1.0 (128)
61	265	CTCepiA: 7.5e-3 (2)/N: 0.98 (262)/TE: 3.7e-3 (1)
62	225	CA: 8.8e-3 (2)/CTCepiA: 1.7e-2 (4)/ER+: 0.21 (49)/EpiICM: 4.4-3 (1)/LN: 4.4e-3 (1)/N: 0.45 (103)/TE: 4.4e-3 (1)/TN: 0.28 (64)
65	234	CTCepiA: 2.9914529914529916e-2 (7)/ER+: 4.273504273504274e-3 (1)/TN: 0.9658119658119658 (226)
66	208	ER+: 9.6e-3 (2)/TN: 0.99 (206)
68	196	CTCepiA: 2.5e-2 (5)/ER+: 0.89 (176)/HER2+: 1.5e-2 (3)/LN: 1.0e-2 (2)/N: 5.1e-3 (1)/TN: 4.5e-2 (9)
69	141	ER+: 1.0 (141)
73	180	TN: 1.0 (180)
74	210	TN: 1.0 (210)
75	328	TN: 1.0 (328)
76	179	CTCepiA: 1.6e-2 (3)/ER+: 8.9e-2 (16)/EpiICM: 5.5e-3 (1)/N: 0.13 (24)/Prelin: 1.1e-2 (2)/TE: 1.6e-2 (3)/TN: 0.72 (130)

## Sheet: Suppl.Table S6
Supplementary Table S6. The Normal breast/cancer/CTC lineages obtained using minimum spanning tree and pseudo-time.
Lineage	End cell type
Lin3: 7 5 11 2 24 9 30 31 27 26 16	epithelial A/B CTC
Lin10: 7 5 11 2 24 9 30 31 29	mesenchymal CTC
Lin5: 7 5 11 2 24 9 30 31 6	metastatic ER+ (CA)
Lin6: 7 5 11 2 24 9 30 31 22	ER+
Lin8: 7 5 11 2 24 9 30 31 20	meta ER+ (CA)
Lin1: 7 5 11 2 24 9 30 14 32 1 17	meta ER+ (CA)
Lin2: 7 5 11 2 24 9 30 8 13 21 12	meta ER+ (LN)
Lin4: 7 5 11 2 24 9 30 8 13 4	HER2+
Lin7: 7 5 11 2 24 9 30 23 18	ER+
Lin9: 7 5 11 2 24 9 30 23 25	ER+
Lin11: 7 5 11 2 24 9 30 15	ER+
Lin12: 7 5 11 2 24 9 30 28	HER2+
Lin13: 7 5 11 2 24 9 10	ER+
Lin14: 7 5 11 0	TN
Lin15: 7 5 11 3	TN
Lin16: 7 5 19	TN
Abbreviations: CTCs, circulating tumor cells; EpiA CTC, epithelial A CTC; EpiB CTC, epithelial B CTC; LN: metastatic breast cancers lymph nodes; CA, the respective breast cancers related to LN; EVT, extravillous trophoblast; STB, syncytiotrophoblast; CTB, cytotrophoblast; Epi/ICM, epiblast/inner cell mass; prelin, prelineage; PrE, primitive endoderm; scRNA-seq: single cell RNA sequencing; TE, tro…

## Sheet: Suppl.Table S7
Supplementary Table S7. CTC, trophoblast, and metastatic RNA modules.
RNA module	Genes
Box 1	ACACA, MYCBP, CYP51A, ABCC5
Box 3a	ALDOA, PSMA6
Box 7	RNASEK, NGRN, MATR3, TM9SF1, DPH1, AK1, ACY1, SCO2,
	BCKDHA, POLD4, TRAPPC5, TRAPPC5, UBE2V1, SARNP, OVCA2
Box 9	GABARAP, MRPS24, WBP1, NME2, C11orf98,
	BOLA2−SMG1P6, ATP6V0C, C18orf32, EIF4EBP3
CTC Trophoblast	RBM34, ATXN7, GNS, RELL1
CTC LN Trophoblast	GET4, RAB24, VAT1, F11R, BAIAP2L1, GDF15
Abbreviations: CTCs, circulating tumor cells; LN: metastatic breast cancer lymph nodes.

## Sheet: Suppl. Table S8
Supplementary Table S8. Cell cycle genes used as markers of the G2/M and S phases.
G2/M	S
HMGB2	MCM5
CDK1	PCNA
NUSAP1	TYMS
UBE2C	FEN1
BIRC5	MCM2
TPX2	MCM4
TOP2A	RRM1
NDC80	UNG
CKS2	GINS2
NUF2	MCM6
CKS1B	CDCA7
MKI67	DTL
TMPO	PRIM1
CENPF	UHRF1
TACC3	MLF1IP
FAM64A	HELLS
SMC4	RFC2
CCNB2	RPA2
CKAP2L	NASP
CKAP2	RAD51AP1
AURKB	GMNN
BUB1	WDR76
KIF11	SLBP
ANP32E	CCNE2
TUBB4B	UBR7
GTSE1	POLD3
KIF20B	MSH2
HJURP	ATAD2
CDCA3	RAD51
HN1	RRM2
CDC20	CDC45
TTK	CDC6
CDC25C	EXO1
KIF2C	TIPIN
RANGAP1	DSCC1
NCAPD2	BLM
DLGAP5	CASP8AP2
CDCA2	USP1
CDCA8	CLSPN
ECT2	POLA1
KIF23	CHAF1B
HMMR	BRIP1
AURKA	E2F8
PSRC1
ANLN
LBR
CKAP5
CENPE
CTCF
NEK2
G2E3
GAS2L3
CBX5
CENPA

## Sheet: Suppl. Table S9
Supplementary Table S9. Cluster resolution using Louvain algorithm (K = 5)
ClusterID	CA	CTB	CTCepiA	CTCepiB	CTCmes	EpiICM	ER	EVTw24	EVTw8	HER2	LN	N	PrE	Prelin	STB	TE	TN
0	346	0	0	0	0	0	0	0	0	0	0	0	0	0	0	0	0
1	324	0	0	0	0	0	1	0	0	0	3	0	0	0	0	0	0
2	0	0	0	0	0	0	312	0	0	0	0	0	0	0	0	0	0
3	0	0	0	0	0	0	0	0	0	0	0	0	0	0	0	0	297
4	268	0	0	0	0	0	13	0	0	0	1	0	0	0	0	0	0
5	195	0	0	0	0	0	14	0	0	6	58	0	0	0	0	0	1
6	0	0	0	0	0	0	1	0	0	0	0	3	0	0	0	0	270
7	1	0	0	0	0	0	0	0	0	266	0	0	0	0	0	0	1
8	0	0	0	0	0	0	0	0	0	0	0	258	0	0	0	0	6
9	26	0	0	0	0	0	0	0	0	0	222	0	0	0	0	0	0
10	0	0	0	0	0	0	0	0	0	242	1	0	0	0	0	0	0
11	0	0	0	0	0	0	1	0	0	0	0	1	0	0	0	0	232
12	112	0	0	0	0	0	0	0	0	3	102	0	0	0	0	0	5
13	0	0	0	0	0	0	48	0	0	0	0	4	0	0	0	0	167
14	0	0	0	0	0	0	0	0	0	0	0	0	0	0	0	0	204
15	9	0	0	0	0	0	0	0	0	186	0	0	0	0	0	0	0
16	0	0	0	0	0	0	3	0	0	171	0	5	0	0	0	0	14
17	0	0	0	0	0	0	187	0	0	0	0	0	0	0	0	0	0
18	185	0	0	0	0	0	0	0	0	0	1	0	0	0	0	0	0
19	19	0	0	0	0	0	0	0	0	20	101	0	0	0	0	0	12
20	0	0	0	0	0	0	0	0	0	0	0	0	0	0	0	0	151
21	0	0	0	0	0	0	0	53	85	0	0	0	0	0	4	0	0
22	0	0	0	0	0	0	0	0	0	0	0	141	0	0	0	0	0
23	0	0	0	0	0	0	0	0	0	0	0	3	0	0	0	0	135
24	0	0	0	0	0	0	27	0	0	0	0	7	0	0	0	0	102
25	0	0	0	0	0	0	0	0	0	0	0	0	0	0	0	0	135
26	2	0	0	0	0	0	109	0	0	3	1	15	0	0	0	0	5
27	0	0	0	0	0	0	0	0	0	0	0	0	0	0	0	0	132
28	0	0	0	0	0	0	1	0	0	123	0	0	0	0	0	0	0
29	0	0	0	0	0	0	0	0	0	0	0	124	0	0	0	0	0
30	0	0	0	0	0	0	0	120	1	0	0	0	0	0	0	0	0
31	0	0	2	119	0	0	0	0	0	0	0	0	0	0	0	0	0
32	1	0	0	0	0	0	1	0	0	0	0	117	0	0	0	0	0
33	0	0	0	0	0	83	0	0	0	0	0	0	12	17	0	1	0
34	11	0	86	2	0	0	0	0	0	0	12	0	0	0	0	0	0
35	0	0	0	0	0	0	109	0	0	1	0	0	0	0	0	0	0
36	108	0	0	0	0	0	0	0	0	0	0	0	0	0	0	0	0
37	0	23	0	0	0	0	0	0	57	0	0	0	0	0	0	27	0
38	0	0	1	91	0	0	0	0	0	0	0	0	0	0	0	0	0
39	0	0	0	0	0	0	0	0	0	90	0	0	0	0	0	0	1
40	0	0	0	0	87	0	0	0	0	0	0	0	0	0	0	0	0
41	1	0	0	0	0	0	81	0	0	0	0	0	0	0	0	0	0
42	59	0	0	0	0	0	22	0	0	0	0	0	0	0	0	0	0
43	0	0	0	0	0	0	78	0	0	0	0	0	0	0	0	0	0
44	0	0	0	0	0	0	74	0	0	0	0	0	0	0	0	0	0
45	22	0	0	0	0	0	0	0	0	3	39	0	0	0	0	0	1
46	0	0	0	0	0	0	1	0	0	0	0	17	0	0	0	0	47
47	7	0	0	0	0	0	53	0	0	0	0	0	0	0	0	0	1
48	0	0	0	0	0	0	0	2	2	0	0	0	0	0	54	0	0
49	1	0	55	0	0	0	0	0	0	0	0	0	0	0	0	0	0
50	0	0	0	0	0	0	0	0	1	0	0	0	0	1	0	53	0
51	0	0	0	0	0	0	2	0	0	39	1	6	0	0	0	0	4
52	2	0	45	0	0	0	0	0	0	0	1	0	0	0	0	0	0
53	0	0	0	0	0	0	0	0	0	0	0	0	0	43	0	2	0
54	2	0	0	0	0	0	42	0	0	0	0	0	0	0	0	0	0
55	0	0	0	0	0	0	5	0	0	0	0	0	0	0	0	0	36
56	0	0	29	0	0	0	0	0	0	0	0	0	0	0	0	0	0
57	0	0	27	0	0	0	0	0	0	0	0	0	0	0	0	0	0
58	0	0	0	0	0	0	21	0	0	1	0	2	0	0	0	0	1

## Sheet: Suppl. Table S10
Supplementary Table S10. Cluster resolution using Leiden algorithm (K = 5)
ClusterID	CA	CTB	CTCepiA	CTCepiB	CTCmes	EpiICM	ER	EVTw24	EVTw8	HER2	LN	N	PrE	Prelin	STB	TE	TN
1	322	0	0	0	0	0	0	0	0	0	0	0	0	0	0	0	0
2	0	0	0	0	0	0	310	0	0	0	0	0	0	0	0	0	0
3	0	0	0	0	0	0	0	0	0	0	0	0	0	0	0	0	297
4	272	0	0	0	0	0	23	0	0	0	1	0	0	0	0	0	0
5	1	0	0	0	0	0	0	0	0	266	0	0	0	0	0	0	1
6	0	0	0	0	0	0	0	0	0	0	0	254	0	0	0	0	6
7	25	0	0	0	0	0	0	0	0	0	220	0	0	0	0	0	0
8	0	0	0	0	0	0	0	0	0	242	1	0	0	0	0	0	0
9	0	0	0	0	0	0	0	0	0	0	0	0	0	0	0	0	229
10	223	0	0	0	0	0	1	0	0	0	3	0	0	0	0	0	0
11	113	0	0	0	0	0	0	0	0	3	105	0	0	0	0	0	5
12	0	0	0	0	0	0	49	0	0	0	0	4	0	0	0	0	167
13	0	0	0	0	0	0	1	0	0	0	0	3	0	0	0	0	215
14	9	0	0	0	0	0	0	0	0	186	0	0	0	0	0	0	0
15	0	0	0	0	0	0	3	0	0	171	0	5	0	0	0	0	14
16	0	0	0	0	0	0	0	0	0	0	0	0	0	0	0	0	191
17	0	0	0	0	0	0	0	0	0	0	0	0	0	0	0	0	187
18	185	0	0	0	0	0	0	0	0	0	1	0	0	0	0	0	0
19	0	0	0	0	0	0	177	0	0	0	0	0	0	0	0	0	0
20	0	0	0	0	0	0	0	0	0	0	0	0	0	0	0	0	163
21	80	0	0	0	0	0	13	0	0	5	58	0	0	0	0	0	0
22	19	0	0	0	0	0	0	0	0	20	100	0	0	0	0	0	12
23	0	0	0	0	0	0	0	53	85	0	0	0	0	0	4	0	0
24	0	0	0	0	0	0	0	0	0	0	0	141	0	0	0	0	0
25	0	0	0	0	0	0	27	0	0	0	0	8	0	0	0	0	106
26	0	0	0	0	0	0	0	0	0	0	0	3	0	0	0	0	135
27	0	0	0	0	0	0	0	0	0	0	0	0	0	0	0	0	135
28	2	0	0	0	0	0	109	0	0	3	1	15	0	0	0	0	5
29	127	0	0	0	0	0	0	0	0	0	0	0	0	0	0	0	0
30	0	0	0	0	0	0	1	0	0	123	0	0	0	0	0	0	0
31	0	0	0	0	0	0	0	0	0	0	0	124	0	0	0	0	0
32	1	0	0	0	0	0	1	0	0	0	0	121	0	0	0	0	0
33	0	0	2	119	0	0	0	0	0	0	0	0	0	0	0	0	0
34	0	0	0	0	0	0	0	120	1	0	0	0	0	0	0	0	0
35	110	0	0	0	0	0	1	0	0	1	0	0	0	0	0	0	1
36	11	0	86	2	0	0	0	0	0	0	12	0	0	0	0	0	0
37	0	0	0	0	0	0	109	0	0	1	0	0	0	0	0	0	0
38	108	0	0	0	0	0	0	0	0	0	0	0	0	0	0	0	0
39	0	23	0	0	0	0	0	0	57	0	0	0	0	0	0	27	0
40	0	0	1	91	0	0	0	0	0	0	0	0	0	0	0	0	0
41	0	0	0	0	0	0	0	0	0	90	0	0	0	0	0	0	1
42	0	0	0	0	87	0	0	0	0	0	0	0	0	0	0	0	0
43	1	0	0	0	0	0	81	0	0	0	0	0	0	0	0	0	0
44	0	0	0	0	0	0	80	0	0	0	0	0	0	0	0	0	0
45	58	0	0	0	0	0	22	0	0	0	0	0	0	0	0	0	0
46	0	0	0	0	0	17	0	0	0	0	0	0	0	60	0	2	0
47	0	0	0	0	0	66	0	0	0	0	0	0	12	0	0	1	0
48	0	0	0	0	0	0	74	0	0	0	0	0	0	0	0	0	0
49	22	0	0	0	0	0	0	0	0	3	39	0	0	0	0	0	1
50	0	0	0	0	0	0	1	0	0	0	0	17	0	0	0	0	47
51	7	0	0	0	0	0	53	0	0	0	0	0	0	0	0	0	1
52	0	0	0	0	0	0	0	2	2	0	0	0	0	0	54	0	0
53	1	0	55	0	0	0	0	0	0	0	0	0	0	0	0	0	0
54	0	0	0	0	0	0	0	0	1	0	0	0	0	1	0	53	0
55	0	0	0	0	0	0	2	0	0	39	1	6	0	0	0	0	4
56	2	0	45	0	0	0	0	0	0	0	1	0	0	0	0	0	0
57	2	0	0	0	0	0	42	0	0	0	0	0	0	0	0	0	0
58	0	0	0	0	0	0	5	0	0	0	0	0	0	0	0	0	36
59	0	0	29	0	0	0	0	0	0	0	0	0	0	0	0	0	0
60	0	0	27	0	0	0	0	0	0	0	0	0	0	0	0	0	0
61	0	0	0	0	0	0	21	0	0	1	0	2	0	0	0	0	1

[truncated: 1 more sheets: Suppl Table S11]
